# Supplementary material for: Long-term exposure to ambient PM2.5, particulate constituents and hospital admissions from non-respiratory infection
Source: Nat Commun. 2024 Feb 19;15:1518. doi: 10.1038/s41467-024-45776-0 (PMC10876532; doi:10.1038/s41467-024-45776-0)
Supplement: Supplementary file 4 — Supplementary Code [file 41467_2024_45776_MOESM4_ESM.zip]

Archive with 8 entries (8 files):
- component_demo.rds
- demoDat.rds
- mainAnalysis.R
- NMF_demo.R
- README.txt
- t1_demo.rds
- t2_demo.rds
- t3_demo.rds
