# Supplementary material for: Long-term exposure to ambient PM2.5, particulate constituents and hospital admissions from non-respiratory infection
Source: Nat Commun. 2024 Feb 19;15:1518. doi: 10.1038/s41467-024-45776-0 (PMC10876532; doi:10.1038/s41467-024-45776-0)
Supplement: Supplementary file 6 — Source Data [file 41467_2024_45776_MOESM6_ESM.zip]

Archive with 19 entries (19 files):
- figure1.xls
- figure2.xls
- figure3.xlsx
- figureS1.xlsx
- figureS10.rds
- figureS11.rds
- figureS12.rds
- figureS13.rds
- figureS14.rds
- figureS15.rds
- figureS16.rds
- figureS2.xlsx
- figureS3.xlsx
- figureS4.xlsx
- figureS5.xls
- figureS6.xls
- figureS7.xls
- figureS8.rds
- figureS9.rds
