# Supplementary material for: Long-term exposure to ambient PM2.5, particulate constituents and hospital admissions from non-respiratory infection
Source: Nat Commun. 2024 Feb 19;15:1518. doi: 10.1038/s41467-024-45776-0 (PMC10876532; doi:10.1038/s41467-024-45776-0)
Supplement: Supplementary file 6 — Source Data [file 41467_2024_45776_MOESM6_ESM.zip › figure3.xlsx]

## Sheet: Sheet1
mix_name	mean_weight
so4	0.307976
ni	0.224961
cu	0.153023
fe	0.103222
z	0.0952832
v	0.0551465
br	0.0270812
pb	0.0125416
nh4	0.00785686
ec	0.0053761
k	0.00256795
ca	0.00153418
si	0.0012675
oc	0.00120215
no3	0.000960691
