# Supplementary material for: Long-term exposure to ambient PM2.5, particulate constituents and hospital admissions from non-respiratory infection
Source: Nat Commun. 2024 Feb 19;15:1518. doi: 10.1038/s41467-024-45776-0 (PMC10876532; doi:10.1038/s41467-024-45776-0)
Supplement: Supplementary file 6 — Source Data [file 41467_2024_45776_MOESM6_ESM.zip › figureS1.xlsx]

## Sheet: Sheet1
mix_name	mean_weight
si	0.251617
oc	0.161627
ca	0.143702
cu	0.131275
fe	0.0855784
z	0.0766975
v	0.0584678
pb	0.0509562
k	0.0315041
ni	0.00637457
no3	0.00219691
so4	1.14163e-06
ec	8.24283e-07
nh4	8.21527e-07
br	6.94959e-07
