# Supplementary material for: Long-term exposure to ambient PM2.5, particulate constituents and hospital admissions from non-respiratory infection
Source: Nat Commun. 2024 Feb 19;15:1518. doi: 10.1038/s41467-024-45776-0 (PMC10876532; doi:10.1038/s41467-024-45776-0)
Supplement: Supplementary file 6 — Source Data [file 41467_2024_45776_MOESM6_ESM.zip › figureS2.xlsx]

## Sheet: Sheet1
mix_name	mean_weight
cu	0.372766
ni	0.200027
so4	0.18409
v	0.162612
fe	0.0497982
ec	0.00918191
br	0.00870695
pb	0.00691333
si	0.00158588
z	0.00148826
nh4	0.000805845
ca	0.000785435
k	0.000597358
no3	0.000367183
oc	0.000274942
