# Supplementary material for: Long-term exposure to ambient PM2.5, particulate constituents and hospital admissions from non-respiratory infection
Source: Nat Commun. 2024 Feb 19;15:1518. doi: 10.1038/s41467-024-45776-0 (PMC10876532; doi:10.1038/s41467-024-45776-0)
Supplement: Supplementary file 6 — Source Data [file 41467_2024_45776_MOESM6_ESM.zip › figureS3.xlsx]

## Sheet: Sheet1
mix_name	mean_weight
so4	0.342229
ni	0.14159
fe	0.134904
cu	0.112015
z	0.107884
v	0.0802471
k	0.0675845
pb	0.00974408
nh4	0.000941996
ca	0.000784221
br	0.000710184
si	0.000664661
ec	0.000362685
oc	0.000264854
no3	7.27162e-05
