# Supplementary material for: Long-term exposure to ambient PM2.5, particulate constituents and hospital admissions from non-respiratory infection
Source: Nat Commun. 2024 Feb 19;15:1518. doi: 10.1038/s41467-024-45776-0 (PMC10876532; doi:10.1038/s41467-024-45776-0)
Supplement: Supplementary file 6 — Source Data [file 41467_2024_45776_MOESM6_ESM.zip › figureS4.xlsx]

## Sheet: Sheet1
mix_name	mean_weight
ni	0.19724
so4	0.174339
cu	0.156191
nh4	0.133398
oc	0.0993947
z	0.055555
br	0.0531892
fe	0.0518954
no3	0.0504402
ec	0.0214033
v	0.0055777
pb	0.000521057
ca	0.000363592
k	0.000278969
si	0.000213485
