# Supplementary material for: Long-term exposure to ambient PM2.5, particulate constituents and hospital admissions from non-respiratory infection
Source: Nat Commun. 2024 Feb 19;15:1518. doi: 10.1038/s41467-024-45776-0 (PMC10876532; doi:10.1038/s41467-024-45776-0)
Supplement: Supplementary file 6 — Source Data [file 41467_2024_45776_MOESM6_ESM.zip › figureS6.xls]

## Sheet: FigureS6
FID	ZIP	GEOID10	CLASSFP10	MTFCC10	FUNCSTAT10	ALAND10	AWATER10	INTPTLAT10	INTPTLON10	cluster
0	43451	43451	B5	G6350	S	63484186	157689	+41.3183010	-083.6174935	3
1	43452	43452	B5	G6350	S	121522304	13721730	+41.5157923	-082.9809454	3
2	43456	43456	B5	G6350	S	9320975	1003775	+41.6318300	-082.8393923	3
3	43457	43457	B5	G6350	S	48004681	0	+41.2673301	-083.4274872	3
4	43458	43458	B5	G6350	S	2573816	39915	+41.5304461	-083.2133648	3
5	43460	43460	B5	G6350	S	7179340	795884	+41.6048168	-083.5610320	2
6	43462	43462	B5	G6350	S	66514556	74904	+41.2837850	-083.7228646	3
7	43463	43463	B5	G6350	S	19415	0	+41.5086650	-083.5080344	2
8	43464	43464	B5	G6350	S	86139720	12290475	+41.4048795	-082.9241092	3
9	43465	43465	B5	G6350	S	28492567	109085	+41.5654721	-083.5003020	2
10	43466	43466	B5	G6350	S	71873187	0	+41.2953588	-083.5148215	3
11	43467	43467	B5	G6350	S	898187	0	+41.2432028	-083.4838410	3
12	43468	43468	B5	G6350	S	1861424	0	+41.5978668	-083.3414931	3
13	97824	97824	B5	G6350	S	565896585	20851	+45.3543012	-117.7564700	1
14	97825	97825	B5	G6350	S	642331400	32070	+44.3851264	-119.4962730	1
15	97826	97826	B5	G6350	S	822671852	57985	+45.6642964	-119.2323162	1
16	97827	97827	B5	G6350	S	533093750	18202	+45.5754239	-117.8380496	1
17	97828	97828	B5	G6350	S	1906723280	91085	+45.7165633	-117.2219918	1
18	97830	97830	B5	G6350	S	1553156453	588851	+44.9666148	-120.1831238	1
19	97833	97833	B5	G6350	S	228151510	0	+44.9288884	-118.0148778	1
20	97834	97834	B5	G6350	S	540420828	640758	+44.9722752	-117.1611907	1
21	97835	97835	B5	G6350	S	487244266	0	+45.9100466	-118.7865520	1
22	97836	97836	B5	G6350	S	2399177754	1225618	+45.3211522	-119.4746198	1
23	97837	97837	B5	G6350	S	310545634	9485	+44.5566606	-118.0671060	1
24	97838	97838	B5	G6350	S	425979705	28240865	+45.8530040	-119.2872655	3
25	97839	97839	B5	G6350	S	518245377	0	+45.5912076	-119.5929846	1
26	97840	97840	B5	G6350	S	295309663	10770236	+44.8560993	-116.9412302	1
27	97841	97841	B5	G6350	S	49834318	0	+45.4651158	-117.9449249	1
28	97842	97842	B5	G6350	S	1797501821	5525089	+45.4235915	-116.6840285	1
29	97843	97843	B5	G6350	S	914513683	15135984	+45.5023217	-119.9028655	1
30	97844	97844	B5	G6350	S	107532179	19769914	+45.8841501	-119.5488363	1
31	97845	97845	B5	G6350	S	168393613	0	+44.4018235	-118.9030597	1
32	97846	97846	B5	G6350	S	1946414573	7503838	+45.4626986	-117.0395863	1
33	97848	97848	B5	G6350	S	489961862	53512	+44.7221766	-119.5805545	1
34	97850	97850	B5	G6350	S	749354757	1060512	+45.3035379	-118.1132779	1
35	97856	97856	B5	G6350	S	1117528728	18184	+44.8152119	-119.1252546	1
36	97857	97857	B5	G6350	S	697083627	1077064	+45.3592293	-117.5232400	1
37	97859	97859	B5	G6350	S	207533135	64805	+45.5267188	-118.4214554	3
38	97862	97862	B5	G6350	S	711973466	47030	+45.9220632	-118.3160627	1
39	97864	97864	B5	G6350	S	845601847	0	+44.8054470	-119.4360525	1
40	97865	97865	B5	G6350	S	989156851	29442	+44.4614657	-119.1800399	1
41	97867	97867	B5	G6350	S	352615125	922641	+45.0780372	-117.9934160	1
42	97868	97868	B5	G6350	S	1145586349	103091	+45.4092940	-118.8535816	1
43	97869	97869	B5	G6350	S	889699679	271461	+44.3975633	-118.6339795	1
44	97870	97870	B5	G6350	S	338750630	11587974	+44.7879893	-117.1865631	1
45	97873	97873	B5	G6350	S	197994462	0	+44.1320132	-119.0028841	1
46	97874	97874	B5	G6350	S	593335631	0	+44.7775389	-119.8677073	1
47	97875	97875	B5	G6350	S	162386815	143297	+45.8185492	-119.1328535	3
48	97876	97876	B5	G6350	S	163655484	0	+45.5164578	-118.0355249	1
49	97877	97877	B5	G6350	S	526131529	132899	+44.8171633	-118.5070548	1
50	97880	97880	B5	G6350	S	810706447	19696	+45.0886688	-118.8825062	1
51	97882	97882	B5	G6350	S	60984119	8236715	+45.8974306	-119.3660707	1
52	97883	97883	B5	G6350	S	693232303	448579	+45.1924234	-117.6341548	1
53	94118	94118	B5	G6350	S	5047738	59174	+37.7800933	-122.4626054	2
54	94121	94121	B5	G6350	S	7980037	61283	+37.7767691	-122.4947073	2
55	94122	94122	B5	G6350	S	6124845	0	+37.7587992	-122.4851269	2
56	94123	94123	B5	G6350	S	2646603	218721	+37.8009336	-122.4383664	2
57	94124	94124	B5	G6350	S	12759669	2806586	+37.7288947	-122.3827787	2
58	94127	94127	B5	G6350	S	4585723	9359	+37.7360266	-122.4572070	2
59	94128	94128	B5	G6350	S	9125854	2929	+37.6264115	-122.3857566	2
60	94129	94129	B5	G6350	S	5968391	14697	+37.7973402	-122.4644664	2
61	94130	94130	B5	G6350	S	2281288	0	+37.8206878	-122.3695372	2
62	94131	94131	B5	G6350	S	5379809	50540	+37.7459165	-122.4414731	2
63	94132	94132	B5	G6350	S	8054487	1299131	+37.7222142	-122.4840831	2
64	39531	39531	B5	G6350	S	17518403	2577823	+30.4039945	-088.9661326	2
65	42409	42409	B5	G6350	S	224115213	1545881	+37.5386369	-087.6929336	3
66	42410	42410	B5	G6350	S	6809192	294547	+37.2785392	-087.5117711	3
67	48755	48755	B5	G6350	S	131029849	20512556	+43.7915009	-083.2456200	3
68	42411	42411	B5	G6350	S	225208437	1473935	+37.1982925	-088.0108129	3
69	42413	42413	B5	G6350	S	135322715	917711	+37.4486563	-087.4670006	3
70	48756	48756	B5	G6350	S	202486674	4736879	+44.2337465	-083.9733794	1
71	48757	48757	B5	G6350	S	142676438	81277	+43.4698587	-083.6763108	3
72	39532	39532	B5	G6350	S	204404722	11753935	+30.4883078	-088.9672949	2
73	39534	39534	B5	G6350	S	4179776	9030	+30.4077351	-088.9246855	2
74	48759	48759	B5	G6350	S	128709839	4471377	+43.7304776	-083.3859038	3
75	39540	39540	B5	G6350	S	11944384	1252256	+30.4431017	-088.8972376	2
76	48760	48760	B5	G6350	S	70938037	1815907	+43.3230508	-083.2550060	3
77	48761	48761	B5	G6350	S	226423173	2995439	+44.5109239	-083.8917104	1
78	48762	48762	B5	G6350	S	116617188	361562	+44.8216604	-083.4616203	1
79	39553	39553	B5	G6350	S	68476647	5008905	+30.4104470	-088.6438860	3
80	42420	42420	B5	G6350	S	488147330	23147687	+37.8109246	-087.5182249	2
81	39556	39556	B5	G6350	S	272456470	3626513	+30.4415296	-089.4399718	3
82	48763	48763	B5	G6350	S	241940451	11412950	+44.2550899	-083.6149014	3
83	48765	48765	B5	G6350	S	143312857	2538123	+44.1515564	-083.7179524	1
84	48766	48766	B5	G6350	S	135105280	1146202	+44.1057220	-083.8393919	1
85	39560	39560	B5	G6350	S	56580588	1476865	+30.3763526	-089.1727305	3
86	48767	48767	B5	G6350	S	192815144	26877621	+43.6505180	-083.4631542	3
87	39561	39561	B5	G6350	S	72849708	90982	+30.7025160	-089.1548832	3
88	42431	42431	B5	G6350	S	431509512	15296914	+37.3345390	-087.4811859	3
89	42436	42436	B5	G6350	S	48444667	373115	+37.4498319	-087.5201329	3
90	48768	48768	B5	G6350	S	271800622	1570065	+43.3708306	-083.5775391	3
91	48770	48770	B5	G6350	S	175682123	149723	+44.2511832	-083.8141843	1
92	39562	39562	B5	G6350	S	486804734	11112080	+30.5466824	-088.4894517	3
93	42437	42437	B5	G6350	S	449303159	23027568	+37.6666566	-087.9380705	3
94	95825	95825	B5	G6350	S	12212460	48158	+38.5918966	-121.4084670	2
95	95826	95826	B5	G6350	S	29579614	659613	+38.5438486	-121.3782843	2
96	95827	95827	B5	G6350	S	19972082	306584	+38.5561199	-121.3242596	2
97	95828	95828	B5	G6350	S	31909704	0	+38.4887897	-121.3958378	2
98	95829	95829	B5	G6350	S	53821813	11789	+38.4895460	-121.3234520	2
99	95830	95830	B5	G6350	S	33562382	172211	+38.4905076	-121.2841712	2
100	95831	95831	B5	G6350	S	18199581	1410201	+38.4957873	-121.5302555	2
101	95832	95832	B5	G6350	S	21652499	1288361	+38.4474133	-121.4961382	2
102	95833	95833	B5	G6350	S	20071718	969053	+38.6190485	-121.5175516	2
103	33573	33573	B5	G6350	S	45703189	2231304	+27.7228601	-082.3569228	3
104	37336	37336	B5	G6350	S	112435519	6975481	+35.3088425	-084.9315118	3
105	33576	33576	B5	G6350	S	41075689	290600	+28.3357407	-082.3378360	3
106	37337	37337	B5	G6350	S	162966546	140753	+35.7870560	-084.8506641	3
107	37338	37338	B5	G6350	S	195021395	199083	+35.4297867	-085.2095188	2
108	37339	37339	B5	G6350	S	90883392	0	+35.3799587	-085.6342303	3
109	37340	37340	B5	G6350	S	32178884	3548851	+35.0340631	-085.5175194	3
110	33578	33578	B5	G6350	S	55783876	6379867	+27.8622004	-082.3500444	2
111	37341	37341	B5	G6350	S	81298988	27041355	+35.2241762	-085.0732942	3
112	33579	33579	B5	G6350	S	55333814	1328983	+27.7968676	-082.2870817	3
113	37342	37342	B5	G6350	S	199740816	150607	+35.3919677	-085.9479998	3
114	33584	33584	B5	G6350	S	55497272	2102863	+28.0054554	-082.2943370	2
115	33585	33585	B5	G6350	S	44401322	868135	+28.7302331	-082.0860832	3
116	33592	33592	B5	G6350	S	126920539	5234372	+28.1018705	-082.2832358	3
117	37343	37343	B5	G6350	S	108928754	10449514	+35.1665869	-085.2122574	3
118	37345	37345	B5	G6350	S	148747573	307	+35.0168286	-086.2030409	3
119	33594	33594	B5	G6350	S	26817179	1120500	+27.9409344	-082.2424794	2
120	33596	33596	B5	G6350	S	30197789	947891	+27.8872000	-082.2258518	3
121	37347	37347	B5	G6350	S	125507497	14295307	+35.0634681	-085.6134179	3
122	37348	37348	B5	G6350	S	93213866	318007	+35.1316145	-086.4340510	3
123	37350	37350	B5	G6350	S	3755576	0	+34.9939205	-085.3501840	2
124	61820	61820	B5	G6350	S	16910577	22734	+40.1078904	-088.2442664	2
125	53406	53406	B5	G6350	S	42983472	137356	+42.7345360	-087.8648925	2
126	53501	53501	B5	G6350	S	168878	0	+42.6062097	-089.0654992	3
127	53502	53502	B5	G6350	S	132600223	328309	+42.7304062	-089.4380687	3
128	53503	53503	B5	G6350	S	146315751	3920206	+43.1429758	-089.9575065	3
129	61821	61821	B5	G6350	S	19482977	76441	+40.1096457	-088.2749032	2
130	53504	53504	B5	G6350	S	236310008	2051978	+42.7035159	-089.8603490	3
131	53505	53505	B5	G6350	S	47697270	2673	+42.6610738	-088.8208971	3
132	53506	53506	B5	G6350	S	164009212	4784486	+43.1648150	-090.2863826	3
133	53507	53507	B5	G6350	S	163014369	63154	+42.9842706	-089.9140249	3
134	53508	53508	B5	G6350	S	179874322	1021905	+42.8661878	-089.5755816	3
135	61822	61822	B5	G6350	S	281398460	544914	+40.1389745	-088.3061785	3
136	53510	53510	B5	G6350	S	108879165	249522	+42.7453556	-090.3052377	3
137	61830	61830	B5	G6350	S	98571316	133360	+40.0330783	-088.7165082	3
138	61831	61831	B5	G6350	S	30081629	0	+40.2250902	-087.7920697	3
139	53511	53511	B5	G6350	S	286235130	3571669	+42.5542425	-089.0945352	3
140	53515	53515	B5	G6350	S	96072033	144678	+43.1150041	-089.7393383	3
141	53516	53516	B5	G6350	S	215574608	55767	+42.7968502	-089.8735656	3
142	53517	53517	B5	G6350	S	114711248	298	+43.0569828	-089.8323294	3
143	61832	61832	B5	G6350	S	67130620	2965804	+40.1362337	-087.6364661	3
144	53518	53518	B5	G6350	S	194354664	8466811	+43.2409890	-090.5951299	3
145	61833	61833	B5	G6350	S	4036631	29094	+40.0997467	-087.6442201	3
146	53520	53520	B5	G6350	S	318331703	1909723	+42.5968217	-089.3527363	3
147	53521	53521	B5	G6350	S	158594706	431381	+42.8381054	-089.4003023	3
148	61834	61834	B5	G6350	S	277930002	1443273	+40.1525459	-087.6732983	3
149	53522	53522	B5	G6350	S	100325873	365796	+42.5569093	-089.7834898	3
150	61839	61839	B5	G6350	S	86282325	0	+40.1377242	-088.6291484	3
151	61840	61840	B5	G6350	S	86480805	193160	+40.2988731	-088.3002628	3
152	53523	53523	B5	G6350	S	125571605	3173887	+42.9844090	-089.0288391	3
153	61841	61841	B5	G6350	S	149778582	801668	+40.0205942	-087.8168712	3
154	53525	53525	B5	G6350	S	144635357	389089	+42.5445354	-088.8586562	3
155	02457	02457	B5	G6350	S	413238	0	+42.2993878	-071.2742420	3
156	02458	02458	B5	G6350	S	5171347	86768	+42.3535846	-071.1881919	2
157	02459	02459	B5	G6350	S	12958671	254764	+42.3147789	-071.1920167	3
158	02460	02460	B5	G6350	S	3480846	22012	+42.3518240	-071.2084904	2
159	02461	02461	B5	G6350	S	3768931	41434	+42.3173616	-071.2065077	3
160	02462	02462	B5	G6350	S	1367330	58332	+42.3287076	-071.2559002	3
161	02464	02464	B5	G6350	S	1460812	23675	+42.3129751	-071.2188818	3
162	02465	02465	B5	G6350	S	5807431	1401	+42.3489119	-071.2263300	3
163	02466	02466	B5	G6350	S	4634934	207388	+42.3444566	-071.2486166	3
164	02467	02467	B5	G6350	S	12621093	142135	+42.3143213	-071.1527779	3
165	02468	02468	B5	G6350	S	3837204	56178	+42.3285530	-071.2295297	3
166	02472	02472	B5	G6350	S	10455350	344302	+42.3694508	-071.1779249	2
167	02474	02474	B5	G6350	S	7900552	690130	+42.4209494	-071.1563695	2
168	02476	02476	B5	G6350	S	5420707	191590	+42.4156366	-071.1756700	3
169	02478	02478	B5	G6350	S	12026260	183393	+42.3953169	-071.1802841	3
170	02481	02481	B5	G6350	S	14610691	251042	+42.3119471	-071.2755167	3
171	02482	02482	B5	G6350	S	10910005	1042546	+42.2930990	-071.2985351	3
172	02492	02492	B5	G6350	S	24707804	849125	+42.2764827	-071.2437138	3
173	02493	02493	B5	G6350	S	43564242	1327828	+42.3605016	-071.3034335	3
174	02494	02494	B5	G6350	S	7164572	221652	+42.2994895	-071.2325194	3
175	02532	02532	B5	G6350	S	36962585	6867296	+41.7517590	-070.5975518	3
176	02534	02534	B5	G6350	S	5926616	1489952	+41.6689421	-070.6194072	3
177	02535	02535	B5	G6350	S	63114990	65883546	+41.3379606	-070.7616743	3
178	75098	75098	B5	G6350	S	85315034	20354151	+33.0121346	-096.5349358	2
179	75101	75101	B5	G6350	S	2130983	0	+32.2700320	-096.7024944	3
180	75102	75102	B5	G6350	S	157209930	1547624	+32.0579379	-096.6325473	3
181	75103	75103	B5	G6350	S	516408848	8411316	+32.5169296	-095.8835471	3
182	75104	75104	B5	G6350	S	101138796	643670	+32.5848142	-096.9723118	2
183	75105	75105	B5	G6350	S	133025917	1938590	+32.2630103	-096.3876628	3
184	75109	75109	B5	G6350	S	301192347	70923407	+32.0427838	-096.3437540	3
185	75110	75110	B5	G6350	S	388400099	3439813	+32.0846136	-096.5277676	2
186	75114	75114	B5	G6350	S	112014042	1126841	+32.6105754	-096.4442563	2
187	75115	75115	B5	G6350	S	56804463	85455	+32.5994271	-096.8640746	2
188	75116	75116	B5	G6350	S	13264638	15027	+32.6606604	-096.9118821	2
189	75117	75117	B5	G6350	S	121466626	862066	+32.7150128	-095.8544608	3
190	75119	75119	B5	G6350	S	686055986	23747782	+32.3269495	-096.5895385	2
191	75124	75124	B5	G6350	S	240997991	5174349	+32.3260260	-095.9740558	3
192	75125	75125	B5	G6350	S	180443427	2061983	+32.5366996	-096.6217469	2
193	75126	75126	B5	G6350	S	200283683	2403126	+32.7426013	-096.4528828	2
194	75127	75127	B5	G6350	S	68840662	1135672	+32.6902949	-095.7899320	3
195	75132	75132	B5	G6350	S	3840385	1391	+32.9457476	-096.3738828	2
196	75134	75134	B5	G6350	S	26469761	29267	+32.6176630	-096.7780575	2
197	75135	75135	B5	G6350	S	161103474	115134	+33.0663446	-096.2214374	3
198	48472	48472	B5	G6350	S	197710189	94550	+43.5123231	-082.9632121	3
199	48473	48473	B5	G6350	S	152756402	313104	+42.9370622	-083.8204538	3
200	42025	42025	B5	G6350	S	515824507	49684459	+36.8569236	-088.3347141	3
201	48475	48475	B5	G6350	S	278838841	119075	+43.6731558	-082.9479871	3
202	48476	48476	B5	G6350	S	688512	20556	+42.9387067	-084.0300499	3
203	48502	48502	B5	G6350	S	1023341	10356	+43.0137267	-083.6883757	2
204	42027	42027	B5	G6350	S	116916270	1415141	+36.9166709	-088.6276857	3
205	42028	42028	B5	G6350	S	70221438	1382288	+37.2389129	-088.3368499	3
206	42029	42029	B5	G6350	S	120547600	5905158	+37.0064721	-088.3919601	3
207	48503	48503	B5	G6350	S	21253122	358424	+42.9999143	-083.7088865	2
208	42031	42031	B5	G6350	S	389454485	4996012	+36.6857478	-088.9913973	3
209	42032	42032	B5	G6350	S	4212651	1242948	+36.7758047	-089.1080665	3
210	42035	42035	B5	G6350	S	72828680	819631	+36.9002256	-088.8403820	3
211	42036	42036	B5	G6350	S	68722865	284301	+36.7115210	-088.2145438	3
212	42037	42037	B5	G6350	S	2644129	0	+37.1727808	-088.1877067	3
213	48504	48504	B5	G6350	S	40055000	123093	+43.0547248	-083.7437448	2
214	42038	42038	B5	G6350	S	226722437	29285205	+37.0474135	-088.0276468	3
215	42039	42039	B5	G6350	S	131962821	2661682	+36.7887093	-088.8254336	3
216	42040	42040	B5	G6350	S	84993552	543451	+36.6252956	-088.4970733	3
217	42041	42041	B5	G6350	S	285195177	1710450	+36.5503732	-088.8773521	3
218	48505	48505	B5	G6350	S	32526716	918065	+43.0703107	-083.6861174	2
219	29324	29324	B5	G6350	S	567782	32402	+34.9836812	-081.8266035	3
220	29325	29325	B5	G6350	S	400126682	1991968	+34.4682056	-081.8451835	2
221	27030	27030	B5	G6350	S	441866998	2813713	+36.4898143	-080.6292139	3
222	27040	27040	B5	G6350	S	69136406	846193	+36.1693118	-080.3930448	3
223	27041	27041	B5	G6350	S	152796802	942300	+36.4252534	-080.4871973	3
224	27042	27042	B5	G6350	S	22386529	233457	+36.3528190	-080.0642026	3
225	27043	27043	B5	G6350	S	185554306	1778801	+36.3345944	-080.4517305	3
226	27045	27045	B5	G6350	S	60009122	179108	+36.2343984	-080.2960701	3
227	27046	27046	B5	G6350	S	105528892	336500	+36.5022187	-080.0782643	3
228	27047	27047	B5	G6350	S	52606668	591771	+36.3141343	-080.5691122	3
229	27048	27048	B5	G6350	S	214926306	1080501	+36.4825144	-079.9176781	3
230	27050	27050	B5	G6350	S	64462576	616829	+36.2264423	-080.4097074	3
231	27051	27051	B5	G6350	S	47588607	97440	+36.1959449	-080.1534014	2
232	27052	27052	B5	G6350	S	271483967	8837288	+36.3207550	-080.1504527	3
233	27053	27053	B5	G6350	S	175075272	1008523	+36.4742760	-080.3478503	3
234	27054	27054	B5	G6350	S	75557922	110518	+35.7925404	-080.5978879	3
235	27055	27055	B5	G6350	S	277351198	1999477	+36.1139068	-080.6311936	3
236	27101	27101	B5	G6350	S	33067162	765169	+36.1108495	-080.2004303	2
237	27103	27103	B5	G6350	S	48043157	278884	+36.0582299	-080.3214959	2
238	27104	27104	B5	G6350	S	31933348	49463	+36.0936873	-080.3235320	2
239	27105	27105	B5	G6350	S	87147375	235861	+36.1633767	-080.2337873	2
240	27106	27106	B5	G6350	S	74199684	869454	+36.1439097	-080.3231573	2
241	27107	27107	B5	G6350	S	168510266	1426485	+36.0131579	-080.1754914	3
242	27109	27109	B5	G6350	S	505687	0	+36.1339532	-080.2776385	2
243	27110	27110	B5	G6350	S	488557	0	+36.0892596	-080.2249598	2
244	27127	27127	B5	G6350	S	77073157	517403	+36.0207083	-080.2798166	3
245	43469	43469	B5	G6350	S	59906631	79779	+41.4603686	-083.3645499	3
246	43501	43501	B5	G6350	S	62578564	192975	+41.6726550	-084.4617960	3
247	43502	43502	B5	G6350	S	178080843	1083442	+41.5345544	-084.2937871	3
248	43504	43504	B5	G6350	S	39685154	0	+41.6957790	-083.8367660	3
249	43505	43505	B5	G6350	S	253028	0	+41.5239422	-084.7312727	3
250	43506	43506	B5	G6350	S	263293742	864371	+41.4662106	-084.5571335	3
251	43511	43511	B5	G6350	S	118161160	29912	+41.2625594	-083.8147261	3
252	43512	43512	B5	G6350	S	566492403	7812971	+41.3033782	-084.3582793	3
253	43515	43515	B5	G6350	S	211470199	706712	+41.5854010	-084.0083342	3
254	43516	43516	B5	G6350	S	182219710	90484	+41.2149032	-083.9152423	3
255	43517	43517	B5	G6350	S	167784814	784495	+41.4339468	-084.7285498	3
256	43518	43518	B5	G6350	S	177638273	261756	+41.5964884	-084.7577482	3
257	43519	43519	B5	G6350	S	3329082	6774	+41.4194651	-084.4068724	3
258	43521	43521	B5	G6350	S	172344988	863301	+41.6604894	-084.2979938	3
259	43522	43522	B5	G6350	S	82008195	2638256	+41.4203100	-083.8324020	3
260	43523	43523	B5	G6350	S	3552265	0	+41.3370649	-083.9892543	3
261	43524	43524	B5	G6350	S	77957240	13318	+41.2270589	-084.0385107	3
262	43525	43525	B5	G6350	S	2945089	0	+41.4665824	-083.7044501	3
263	43526	43526	B5	G6350	S	201124430	21182	+41.3128056	-084.7253089	3
264	43527	43527	B5	G6350	S	136153755	41927	+41.2461091	-084.1575024	3
265	43528	43528	B5	G6350	S	48152886	93012	+41.6288552	-083.7495751	2
266	97884	97884	B5	G6350	S	206023218	4010387	+44.4553406	-118.2222353	1
267	97885	97885	B5	G6350	S	780670417	0	+45.6556568	-117.5117500	1
268	97886	97886	B5	G6350	S	368695565	187897	+45.8023079	-118.2724104	1
269	97901	97901	B5	G6350	S	257708794	4119642	+43.6214451	-117.1072752	1
270	97903	97903	B5	G6350	S	309262986	284336	+44.2469148	-117.6456167	1
271	97904	97904	B5	G6350	S	1594289281	2153245	+43.8861787	-118.5229286	1
272	97905	97905	B5	G6350	S	536124589	0	+44.5738200	-117.4595124	1
273	97906	97906	B5	G6350	S	3199764005	792608	+43.5370386	-117.7746785	1
274	97907	97907	B5	G6350	S	821162227	15887565	+44.4195014	-117.3455140	1
275	97908	97908	B5	G6350	S	915270106	2154761	+44.3123779	-117.9278861	1
276	97909	97909	B5	G6350	S	128607247	0	+44.2465125	-117.4189859	1
277	97911	97911	B5	G6350	S	1809838042	14822633	+43.7364817	-118.0413879	1
278	97914	97914	B5	G6350	S	662715735	6940089	+44.1136188	-117.0841615	1
279	97918	97918	B5	G6350	S	1111696055	2893853	+44.0371142	-117.3510723	1
280	97920	97920	B5	G6350	S	1201097779	193873	+44.0721806	-117.8542824	1
281	71944	71944	B5	G6350	S	108628065	541991	+34.2428242	-094.3327689	3
282	73118	73118	B5	G6350	S	12872689	7266	+35.5179676	-097.5287181	3
283	71945	71945	B5	G6350	S	185575197	1151905	+34.4851525	-094.3395650	3
284	73119	73119	B5	G6350	S	15729207	0	+35.4220070	-097.5661255	3
285	71949	71949	B5	G6350	S	538561460	71786868	+34.6990852	-093.2207979	3
286	71950	71950	B5	G6350	S	95661014	3251599	+34.2561582	-093.7180631	3
287	71952	71952	B5	G6350	S	68113648	492986	+34.2808720	-093.8845327	3
288	73120	73120	B5	G6350	S	28680161	6536872	+35.5813161	-097.5736742	3
289	73121	73121	B5	G6350	S	25995071	54943	+35.5205166	-097.4395273	3
290	73122	73122	B5	G6350	S	8577806	93469	+35.5204840	-097.6134401	3
291	73127	73127	B5	G6350	S	31427764	463767	+35.4774218	-097.6531944	3
292	73128	73128	B5	G6350	S	17130585	29409	+35.4584819	-097.6623814	3
293	73129	73129	B5	G6350	S	32593586	0	+35.4314777	-097.4842815	3
294	71953	71953	B5	G6350	S	1655523949	8219047	+34.6080155	-094.1971930	3
295	73130	73130	B5	G6350	S	25814857	0	+35.4586520	-097.3455862	3
296	73131	73131	B5	G6350	S	31137541	55855	+35.5764578	-097.4692940	3
297	71956	71956	B5	G6350	S	60076545	5488139	+34.5986356	-093.1534376	3
298	73132	73132	B5	G6350	S	19334677	692886	+35.5534001	-097.6333255	3
299	73134	73134	B5	G6350	S	10761066	0	+35.6142175	-097.5683128	3
300	71957	71957	B5	G6350	S	362416886	33803179	+34.5650238	-093.5747012	3
301	73135	73135	B5	G6350	S	30046354	85272	+35.4002683	-097.4330755	3
302	73139	73139	B5	G6350	S	11334529	4186	+35.3863767	-097.5256886	3
303	71958	71958	B5	G6350	S	278736105	9489842	+34.1233523	-093.6646132	3
304	73141	73141	B5	G6350	S	27835435	36659	+35.5199620	-097.3944747	3
305	71959	71959	B5	G6350	S	158573245	577342	+34.2431655	-093.9315844	3
306	73142	73142	B5	G6350	S	25326939	423791	+35.6164315	-097.6454346	3
307	94133	94133	B5	G6350	S	1955596	646917	+37.8045315	-122.4108520	2
308	94134	94134	B5	G6350	S	6210533	90877	+37.7210461	-122.4135554	2
309	94158	94158	B5	G6350	S	1800349	1246229	+37.7698930	-122.3870114	2
310	94301	94301	B5	G6350	S	6141698	0	+37.4441310	-122.1499165	2
311	94303	94303	B5	G6350	S	20630668	1895732	+37.4578826	-122.1150968	2
312	94304	94304	B5	G6350	S	16836589	36477	+37.3747017	-122.1816956	2
313	94305	94305	B5	G6350	S	13281865	117653	+37.4182561	-122.1708709	2
314	94306	94306	B5	G6350	S	10860457	0	+37.4157026	-122.1307715	2
315	94401	94401	B5	G6350	S	8257745	2678877	+37.5769477	-122.3169034	2
316	94402	94402	B5	G6350	S	12595901	0	+37.5236020	-122.3449203	2
317	94403	94403	B5	G6350	S	14584158	433427	+37.5384494	-122.3054470	2
318	94404	94404	B5	G6350	S	11135199	1454325	+37.5559985	-122.2676793	2
319	94501	94501	B5	G6350	S	20529640	9015072	+37.7737930	-122.2781151	2
320	94502	94502	B5	G6350	S	6942425	3080784	+37.7375733	-122.2455205	2
321	94503	94503	B5	G6350	S	33465479	6954858	+38.1861677	-122.2635651	2
322	94505	94505	B5	G6350	S	41074733	14860858	+37.8712683	-121.5969840	2
323	94506	94506	B5	G6350	S	48524400	31771	+37.8096292	-121.9132414	2
324	94507	94507	B5	G6350	S	32880246	0	+37.8504159	-122.0210973	2
325	42440	42440	B5	G6350	S	2586717	5933	+37.2407057	-087.4646055	3
326	48801	48801	B5	G6350	S	185048113	1591314	+43.3741008	-084.6775418	3
327	42441	42441	B5	G6350	S	154332521	3164935	+37.3626476	-087.6685288	3
328	39563	39563	B5	G6350	S	52737197	4236994	+30.4217495	-088.5230818	2
329	48806	48806	B5	G6350	S	167516581	863505	+43.1868911	-084.5001610	3
330	42442	42442	B5	G6350	S	158247619	2016978	+37.1671029	-087.4883932	3
331	48807	48807	B5	G6350	S	72354471	68647	+43.1504763	-084.4020062	3
332	48808	48808	B5	G6350	S	63852276	6382767	+42.8288357	-084.4447756	3
333	48809	48809	B5	G6350	S	212472812	7290487	+43.0752987	-085.2579615	3
334	42445	42445	B5	G6350	S	686341114	6736358	+37.1333391	-087.8517396	3
335	39564	39564	B5	G6350	S	137509889	15055138	+30.4047703	-088.7712286	3
336	48811	48811	B5	G6350	S	162738439	540861	+43.1813460	-084.8536167	3
337	42450	42450	B5	G6350	S	154384675	3989647	+37.3958701	-087.7634021	3
338	39565	39565	B5	G6350	S	722425233	7263765	+30.5870947	-088.7444625	3
339	42451	42451	B5	G6350	S	102383618	14652890	+37.8845326	-087.3907071	3
340	42452	42452	B5	G6350	S	138739179	1891238	+37.6865115	-087.5316717	3
341	42453	42453	B5	G6350	S	42396045	600180	+37.1578560	-087.5907124	3
342	39567	39567	B5	G6350	S	34441835	2697208	+30.2227146	-088.5136467	2
343	48813	48813	B5	G6350	S	439810214	1314033	+42.5797748	-084.8458912	3
344	42455	42455	B5	G6350	S	197698999	2898998	+37.5933753	-087.5425510	3
345	48815	48815	B5	G6350	S	71132416	658959	+42.8343711	-085.2585846	3
346	48816	48816	B5	G6350	S	1196194	736	+42.7650090	-083.9559809	3
347	42456	42456	B5	G6350	S	173134253	1310262	+37.5077055	-087.4960966	3
348	42458	42458	B5	G6350	S	42676188	1612578	+37.8395629	-087.4209423	3
349	48817	48817	B5	G6350	S	153059484	1069092	+43.0139493	-084.0428844	3
350	48818	48818	B5	G6350	S	65434879	4792569	+43.2726929	-084.8903324	3
351	42459	42459	B5	G6350	S	312944334	10077277	+37.5668063	-088.0190479	3
352	95834	95834	B5	G6350	S	25784173	799626	+38.6352119	-121.5186075	2
353	95835	95835	B5	G6350	S	23131552	207118	+38.6706486	-121.5259826	2
354	95837	95837	B5	G6350	S	46722266	1087684	+38.6937650	-121.5989406	2
355	95838	95838	B5	G6350	S	23528636	12257	+38.6457235	-121.4452544	2
356	95841	95841	B5	G6350	S	10556569	0	+38.6603703	-121.3473936	2
357	95842	95842	B5	G6350	S	10156381	0	+38.6867807	-121.3491664	2
358	95843	95843	B5	G6350	S	16701345	0	+38.7154633	-121.3634220	2
359	95864	95864	B5	G6350	S	16397934	576032	+38.5840466	-121.3758456	2
360	95901	95901	B5	G6350	S	509077850	4205077	+39.2239387	-121.4940499	2
361	95903	95903	B5	G6350	S	37740908	25614	+39.1060986	-121.3681796	3
362	95910	95910	B5	G6350	S	88769694	4207	+39.4911263	-120.8172323	1
363	95912	95912	B5	G6350	S	467601913	744186	+39.0167022	-122.0621433	3
364	95914	95914	B5	G6350	S	37956864	0	+39.4468370	-121.3704320	1
365	95915	95915	B5	G6350	S	58437116	52058	+40.0499370	-121.3115424	1
366	37351	37351	B5	G6350	S	1185514	204904	+35.1002851	-085.2603629	2
367	37352	37352	B5	G6350	S	128409524	2309055	+35.2775203	-086.3530268	3
368	33597	33597	B5	G6350	S	342303333	16162076	+28.5455315	-082.0805317	3
369	37353	37353	B5	G6350	S	95439217	13440	+35.1150099	-084.9890965	3
370	33598	33598	B5	G6350	S	280291719	2999676	+27.6934231	-082.2846591	3
371	37354	37354	B5	G6350	S	298747734	1564586	+35.5063455	-084.3474102	3
372	33602	33602	B5	G6350	S	6600762	934940	+27.9535304	-082.4571128	2
373	33603	33603	B5	G6350	S	10714771	250887	+27.9856178	-082.4644389	2
374	37355	37355	B5	G6350	S	562929741	7597891	+35.4997867	-086.0838331	3
375	33604	33604	B5	G6350	S	19285482	1123314	+28.0171543	-082.4553503	2
376	37356	37356	B5	G6350	S	62629599	116387	+35.2288775	-085.8236940	3
377	37357	37357	B5	G6350	S	363927351	77359	+35.5852879	-085.9173400	3
378	37359	37359	B5	G6350	S	93640110	0	+35.2042001	-086.4128769	3
379	37360	37360	B5	G6350	S	72315553	3986298	+35.4375776	-086.2543283	3
380	37361	37361	B5	G6350	S	47586692	2914269	+35.1014711	-084.6866446	3
381	53526	53526	B5	G6350	S	21048839	0	+42.9740968	-090.3436433	3
382	61842	61842	B5	G6350	S	257735953	2781079	+40.2387744	-088.6652200	3
383	53527	53527	B5	G6350	S	93097949	78177	+43.0513571	-089.1922572	3
384	61843	61843	B5	G6350	S	98373648	405883	+40.3172413	-088.3739027	3
385	53528	53528	B5	G6350	S	121060523	911419	+43.1183001	-089.6380136	3
386	53529	53529	B5	G6350	S	94917616	630057	+43.2425580	-089.5146905	3
387	61844	61844	B5	G6350	S	150268304	19113	+40.1429666	-087.8692075	3
388	61845	61845	B5	G6350	S	77978750	390318	+40.3736206	-088.3968137	3
389	53530	53530	B5	G6350	S	345708864	0	+42.6938294	-090.1058843	3
390	61846	61846	B5	G6350	S	113269172	232182	+39.9772517	-087.6075376	3
391	53531	53531	B5	G6350	S	109629388	186114	+43.0621883	-089.1024269	3
392	61847	61847	B5	G6350	S	80639834	54984	+40.3192929	-088.0112592	3
393	61848	61848	B5	G6350	S	2003491	0	+40.3080604	-087.7027714	3
394	61849	61849	B5	G6350	S	148885168	574711	+40.0142263	-087.9673702	3
395	61850	61850	B5	G6350	S	89190822	123200	+39.9310081	-087.7385813	3
396	61851	61851	B5	G6350	S	88470172	0	+39.9608198	-088.4347242	3
397	53532	53532	B5	G6350	S	139990915	808768	+43.2496825	-089.3266909	3
398	61852	61852	B5	G6350	S	51003040	0	+39.9031522	-088.0757988	3
399	61853	61853	B5	G6350	S	125401595	1055532	+40.2150585	-088.4211751	3
400	53533	53533	B5	G6350	S	372589520	941039	+42.9968204	-090.1623244	3
401	61854	61854	B5	G6350	S	138917456	156853	+40.1998724	-088.5293281	3
402	61855	61855	B5	G6350	S	26456777	0	+39.9221249	-088.6608692	3
403	53534	53534	B5	G6350	S	210562472	8084181	+42.8608232	-089.0933096	3
404	61856	61856	B5	G6350	S	270151657	314884	+40.0267619	-088.5801176	3
405	61857	61857	B5	G6350	S	625437	0	+40.1165745	-087.8422213	3
406	53536	53536	B5	G6350	S	244914562	1102058	+42.7612331	-089.2678618	3
407	02536	02536	B5	G6350	S	71661166	9051067	+41.5962951	-070.5674709	3
408	02537	02537	B5	G6350	S	31606613	1323315	+41.7284214	-070.4358105	3
409	02538	02538	B5	G6350	S	11759091	1201020	+41.7773771	-070.6424479	3
410	02539	02539	B5	G6350	S	69445842	53089125	+41.3776550	-070.5220800	3
411	02540	02540	B5	G6350	S	27756366	4540829	+41.5738915	-070.6320419	3
412	02542	02542	B5	G6350	S	79528762	127974	+41.7078392	-070.5455195	3
413	02543	02543	B5	G6350	S	25727687	52346044	+41.4789740	-070.7669110	3
414	02553	02553	B5	G6350	S	658312	1743333	+41.7125265	-070.6207473	3
415	02554	02554	B5	G6350	S	104506079	42304872	+41.2910715	-070.0933285	3
416	02556	02556	B5	G6350	S	10012379	1185576	+41.6394465	-070.6245154	3
417	02557	02557	B5	G6350	S	18612829	11175883	+41.4417130	-070.5761430	3
418	02558	02558	B5	G6350	S	3184647	2713102	+41.7450170	-070.6535130	3
419	02559	02559	B5	G6350	S	13041007	3832541	+41.6902429	-070.6162831	3
420	02561	02561	B5	G6350	S	1591746	218387	+41.7667368	-070.5405950	3
421	02562	02562	B5	G6350	S	8730843	782384	+41.7872087	-070.5267169	3
422	02563	02563	B5	G6350	S	34225434	2716363	+41.7281369	-070.4765487	3
423	02564	02564	B5	G6350	S	14886004	2816830	+41.2719115	-069.9845133	3
424	75137	75137	B5	G6350	S	15759272	15921	+32.6432116	-096.9164680	2
425	75140	75140	B5	G6350	S	290754443	5954454	+32.6354790	-095.6864021	3
426	75141	75141	B5	G6350	S	29553664	1972453	+32.6373325	-096.6976088	2
427	75142	75142	B5	G6350	S	449188099	5722182	+32.5681628	-096.2502144	3
428	75143	75143	B5	G6350	S	460509022	63792829	+32.3645785	-096.2449873	3
429	75144	75144	B5	G6350	S	444890012	43643883	+32.1083877	-096.2079546	3
430	75146	75146	B5	G6350	S	86000675	502812	+32.5645182	-096.7522222	2
431	75147	75147	B5	G6350	S	242905657	6571155	+32.4366759	-096.0795577	3
432	75148	75148	B5	G6350	S	226655771	15813429	+32.1246469	-096.0257902	3
433	75149	75149	B5	G6350	S	41127109	167560	+32.7733689	-096.6188105	2
434	75150	75150	B5	G6350	S	33060719	31191	+32.8173991	-096.6304156	2
435	75152	75152	B5	G6350	S	106212105	885802	+32.4398710	-096.6780508	3
436	75153	75153	B5	G6350	S	60896758	3262865	+32.1582606	-096.3296311	3
437	75154	75154	B5	G6350	S	121751219	69147	+32.5242594	-096.8090687	2
438	75155	75155	B5	G6350	S	98553617	1606184	+32.2291128	-096.4755085	3
439	75156	75156	B5	G6350	S	81082574	42082486	+32.2779228	-096.1052866	3
440	75157	75157	B5	G6350	S	4402733	78210	+32.4641843	-096.4393353	3
441	70464	70464	B5	G6350	S	25702599	90670	+30.5511949	-089.9190077	3
442	75158	75158	B5	G6350	S	227669460	2879695	+32.4625944	-096.4023425	3
443	70465	70465	B5	G6350	S	12713449	80199	+30.8562587	-090.5239299	3
444	80476	80476	B5	G6350	S	148827819	36623	+39.6706285	-105.8343433	1
445	80477	80477	B5	G6350	S	69519	0	+40.4863910	-106.8293537	1
446	80478	80478	B5	G6350	S	108370649	421723	+40.0290015	-105.8528131	1
447	70466	70466	B5	G6350	S	81717773	598308	+30.5687142	-090.5007611	3
448	80479	80479	B5	G6350	S	292100340	346102	+40.0359116	-106.8144972	1
449	75159	75159	B5	G6350	S	156238105	11984932	+32.6037270	-096.5442824	2
450	70471	70471	B5	G6350	S	76196095	4304616	+30.4070384	-090.0634214	3
451	80480	80480	B5	G6350	S	3939433560	18154072	+40.6728876	-106.3415656	1
452	80481	80481	B5	G6350	S	185478549	3410848	+40.1014108	-105.5767641	1
453	75160	75160	B5	G6350	S	310727473	2055951	+32.7584080	-096.3013232	3
454	80482	80482	B5	G6350	S	336139408	73649	+39.8923286	-105.7859292	1
455	80483	80483	B5	G6350	S	225266312	175822	+40.0917979	-106.9359802	1
456	70501	70501	B5	G6350	S	40443143	107795	+30.2418322	-091.9910394	2
457	42044	42044	B5	G6350	S	62917620	32029625	+36.9575816	-088.2632026	3
458	48506	48506	B5	G6350	S	48996053	2188095	+43.0674720	-083.6243923	2
459	42045	42045	B5	G6350	S	93104976	10129234	+37.0639931	-088.2630968	3
460	42047	42047	B5	G6350	S	56353395	211358	+37.2902397	-088.3998790	3
461	42048	42048	B5	G6350	S	68044037	10457576	+36.7657052	-088.2285820	3
462	42049	42049	B5	G6350	S	110140999	210526	+36.5211380	-088.3337561	3
463	48507	48507	B5	G6350	S	53951249	549649	+42.9669740	-083.7173603	2
464	42050	42050	B5	G6350	S	301995303	28900701	+36.5554213	-089.2192742	3
465	42051	42051	B5	G6350	S	145363133	1454116	+36.8505604	-088.6454238	3
466	48509	48509	B5	G6350	S	22947534	118236	+43.0239407	-083.6047157	2
467	48519	48519	B5	G6350	S	20003536	24138	+42.9819062	-083.6049431	2
468	48529	48529	B5	G6350	S	12790909	34971	+42.9703379	-083.6585901	2
469	42053	42053	B5	G6350	S	302331188	32502914	+37.1126477	-088.8778228	3
470	42054	42054	B5	G6350	S	75508903	769232	+36.7144539	-088.4334566	3
471	48532	48532	B5	G6350	S	39640186	233841	+43.0110682	-083.7948753	2
472	48551	48551	B5	G6350	S	969422	0	+42.9810137	-083.7169225	2
473	48553	48553	B5	G6350	S	527430	0	+42.9778478	-083.7235464	2
474	48554	48554	B5	G6350	S	470822	0	+42.9758777	-083.7907421	2
475	27201	27201	B5	G6350	S	342167	10102	+36.0341723	-079.4848287	2
476	27203	27203	B5	G6350	S	56671206	202483	+35.7284639	-079.7865270	3
477	27205	27205	B5	G6350	S	579454847	3353329	+35.6382587	-079.8508662	3
478	27207	27207	B5	G6350	S	220119792	676716	+35.6076129	-079.3905175	3
479	27208	27208	B5	G6350	S	100707703	170092	+35.5632305	-079.5429277	3
480	27209	27209	B5	G6350	S	118216106	366468	+35.3429989	-079.7532911	3
481	27212	27212	B5	G6350	S	125470447	333393	+36.4809670	-079.2798562	3
482	27214	27214	B5	G6350	S	124611275	5979623	+36.2060550	-079.6711260	2
483	27215	27215	B5	G6350	S	161217160	4792611	+36.0271285	-079.4918211	2
484	27217	27217	B5	G6350	S	318982807	9298910	+36.1909450	-079.3801853	2
485	27229	27229	B5	G6350	S	228263670	397789	+35.2656322	-079.7757333	3
486	27231	27231	B5	G6350	S	94108672	1680843	+36.2077199	-079.1694201	3
487	27233	27233	B5	G6350	S	63360082	328068	+35.8925121	-079.7049800	3
488	27235	27235	B5	G6350	S	35108090	99676	+36.0920281	-080.0114425	2
489	27239	27239	B5	G6350	S	390852035	6737844	+35.6012291	-080.0902800	3
490	27242	27242	B5	G6350	S	139716785	631564	+35.3296566	-079.6489549	3
491	27243	27243	B5	G6350	S	102617182	708511	+36.0669164	-079.1981478	3
492	27244	27244	B5	G6350	S	130742679	1684470	+36.2153772	-079.4863698	2
493	27248	27248	B5	G6350	S	89261987	532388	+35.7832957	-079.7163307	3
494	27249	27249	B5	G6350	S	149438279	1975072	+36.1541407	-079.5823894	2
495	27252	27252	B5	G6350	S	110952752	378141	+35.5666138	-079.3497583	3
496	27253	27253	B5	G6350	S	228205035	4871053	+35.9661659	-079.3473611	2
497	27258	27258	B5	G6350	S	44084021	571318	+36.0900248	-079.3858175	2
498	27260	27260	B5	G6350	S	31468797	101310	+35.9544670	-079.9878820	2
499	27262	27262	B5	G6350	S	34084167	16395	+35.9631296	-080.0416675	2
500	27263	27263	B5	G6350	S	101001490	1504025	+35.9115216	-079.9367987	3
501	27265	27265	B5	G6350	S	109015968	3209572	+36.0123051	-080.0309493	2
502	27278	27278	B5	G6350	S	262663543	2121732	+36.0901953	-079.0869286	3
503	27281	27281	B5	G6350	S	134727688	296569	+35.1874423	-079.6251154	3
504	27282	27282	B5	G6350	S	35688446	569116	+35.9889568	-079.9282820	2
505	27283	27283	B5	G6350	S	68220189	586434	+35.9514740	-079.6354182	3
506	27284	27284	B5	G6350	S	206961539	1646268	+36.1193332	-080.0773421	2
507	27288	27288	B5	G6350	S	175397080	2106700	+36.4976449	-079.7500154	3
508	27291	27291	B5	G6350	S	131417543	4495225	+36.4183159	-079.1684283	3
509	27292	27292	B5	G6350	S	376566020	23295734	+35.7383250	-080.2075465	3
510	27295	27295	B5	G6350	S	330459066	2651790	+35.8717669	-080.3101798	3
511	27298	27298	B5	G6350	S	246124384	2433808	+35.8851152	-079.5675454	3
512	27299	27299	B5	G6350	S	71281927	3774631	+35.7523237	-080.3861487	3
513	27301	27301	B5	G6350	S	86374495	988035	+36.1135101	-079.6656557	2
514	27302	27302	B5	G6350	S	302456775	5107289	+36.1419282	-079.2661997	3
515	43529	43529	B5	G6350	S	1860443	0	+41.1876004	-083.7816164	2
516	43531	43531	B5	G6350	S	446557	0	+41.6350441	-084.4956661	3
517	43532	43532	B5	G6350	S	120960008	2450060	+41.4504965	-083.9749671	3
518	43533	43533	B5	G6350	S	64835659	292558	+41.6918741	-084.0815344	3
519	43534	43534	B5	G6350	S	95588408	778139	+41.3496110	-083.9269810	3
520	43535	43535	B5	G6350	S	62108643	0	+41.3072796	-084.0220347	3
521	43536	43536	B5	G6350	S	39890397	0	+41.3097940	-084.6328946	3
522	43537	43537	B5	G6350	S	47409671	2177443	+41.5748229	-083.6866224	2
523	43540	43540	B5	G6350	S	49053874	172322	+41.6928458	-083.9280254	3
524	43541	43541	B5	G6350	S	1008158	0	+41.3007553	-083.8295360	3
525	43542	43542	B5	G6350	S	37671483	0	+41.5667188	-083.7650354	3
526	43543	43543	B5	G6350	S	226335583	3106117	+41.6064888	-084.6453462	3
527	43545	43545	B5	G6350	S	344708288	6133699	+41.3908454	-084.1271692	3
528	43547	43547	B5	G6350	S	1121930	0	+41.4921602	-083.8763158	3
529	43548	43548	B5	G6350	S	61608924	0	+41.1853343	-084.1751158	3
530	43549	43549	B5	G6350	S	78298197	62728	+41.3693137	-084.5311437	3
531	43551	43551	B5	G6350	S	204890610	3264086	+41.5179514	-083.5720038	2
532	43553	43553	B5	G6350	S	423465	0	+41.5312266	-084.2288388	3
533	43554	43554	B5	G6350	S	89240914	764676	+41.6584214	-084.5634914	3
534	43555	43555	B5	G6350	S	1063184	0	+41.4341293	-084.2543219	2
535	43556	43556	B5	G6350	S	82480605	402643	+41.3033043	-084.5637286	3
536	43557	43557	B5	G6350	S	114502597	298455	+41.4873978	-084.3924820	3
537	43558	43558	B5	G6350	S	215008824	646947	+41.5939716	-083.8786533	3
538	43560	43560	B5	G6350	S	54113045	192282	+41.7005907	-083.7388518	2
539	43565	43565	B5	G6350	S	469976	0	+41.4199707	-083.7401071	2
540	43566	43566	B5	G6350	S	51053215	2335938	+41.4927597	-083.7532057	3
541	43567	43567	B5	G6350	S	292789266	887451	+41.5803451	-084.1610652	3
542	84401	84401	B5	G6350	S	76407986	820720	+41.2162046	-112.0416900	2
543	73145	73145	B5	G6350	S	15081557	0	+35.4190900	-097.3940380	3
544	73149	73149	B5	G6350	S	13596140	0	+35.3894031	-097.4893252	3
545	71960	71960	B5	G6350	S	392965246	460567	+34.4903385	-093.7113668	3
546	73150	73150	B5	G6350	S	49138328	191159	+35.4012377	-097.3298758	3
547	73151	73151	B5	G6350	S	7476708	34115	+35.5716864	-097.4165392	3
548	71961	71961	B5	G6350	S	226253925	1830009	+34.6003154	-093.8383599	3
549	84403	84403	B5	G6350	S	93233140	32386	+41.2149764	-111.8896076	2
550	71962	71962	B5	G6350	S	428795795	213600	+34.0361950	-093.3227452	3
551	71964	71964	B5	G6350	S	89176497	121527	+34.4241338	-093.2407307	3
552	73159	73159	B5	G6350	S	31726835	191163	+35.3878548	-097.5788345	3
553	71965	71965	B5	G6350	S	56503066	390422	+34.6704847	-093.7465710	3
554	71968	71968	B5	G6350	S	254504406	37026569	+34.5241703	-093.2904933	3
555	71969	71969	B5	G6350	S	85824402	1034213	+34.6692421	-093.6292099	3
556	71970	71970	B5	G6350	S	199879686	13219942	+34.6689345	-093.4891540	3
557	71971	71971	B5	G6350	S	171546016	213240	+34.3037815	-094.0343896	3
558	71972	71972	B5	G6350	S	75788255	372375	+34.3828911	-094.2768624	3
559	73160	73160	B5	G6350	S	58190313	846156	+35.3324382	-097.4752173	3
560	71973	71973	B5	G6350	S	204671239	1263947	+34.3018838	-094.3190400	3
561	71998	71998	B5	G6350	S	93585	0	+34.1263845	-093.0552858	2
562	71999	71999	B5	G6350	S	159776	0	+34.1274583	-093.0590669	2
563	84404	84404	B5	G6350	S	241340080	3526981	+41.2695194	-112.1176581	2
564	72001	72001	B5	G6350	S	65806483	154178	+35.0583297	-092.8858596	3
565	73162	73162	B5	G6350	S	18031414	398125	+35.5820109	-097.6409283	3
566	94508	94508	B5	G6350	S	45184716	413187	+38.5766179	-122.4443883	1
567	94509	94509	B5	G6350	S	42403699	3761006	+37.9965006	-121.8123009	2
568	94510	94510	B5	G6350	S	72087342	8705278	+38.0978105	-122.1364594	2
569	94511	94511	B5	G6350	S	13568322	1259982	+38.0316571	-121.6448782	2
570	94512	94512	B5	G6350	S	52217901	28204	+38.1348519	-121.8341563	3
571	94513	94513	B5	G6350	S	196333400	4273345	+37.9222259	-121.6687395	2
572	94514	94514	B5	G6350	S	74357304	495341	+37.8249331	-121.6218882	2
573	94515	94515	B5	G6350	S	273626099	472666	+38.6348225	-122.6150507	1
574	94516	94516	B5	G6350	S	2264993	0	+37.8339014	-122.1650339	2
575	94517	94517	B5	G6350	S	148308740	5020	+37.8971234	-121.8768587	2
576	94518	94518	B5	G6350	S	14090593	0	+37.9503685	-122.0220469	2
577	94519	94519	B5	G6350	S	11363905	0	+37.9884486	-122.0129681	2
578	94520	94520	B5	G6350	S	25392999	855266	+37.9955268	-122.0410121	2
579	94521	94521	B5	G6350	S	33601243	0	+37.9560116	-121.9561922	2
580	94523	94523	B5	G6350	S	18743174	3158	+37.9541635	-122.0757723	2
581	94525	94525	B5	G6350	S	6090703	1834899	+38.0529515	-122.2320944	2
582	94526	94526	B5	G6350	S	38668299	5258	+37.8146133	-121.9905515	2
583	94528	94528	B5	G6350	S	6072657	0	+37.8456012	-121.9506119	2
584	94530	94530	B5	G6350	S	12496098	0	+37.9215603	-122.2983360	2
585	94531	94531	B5	G6350	S	28347933	0	+37.9657662	-121.7758213	2
586	94533	94533	B5	G6350	S	55949555	339698	+38.2807448	-122.0063799	2
587	94534	94534	B5	G6350	S	205016160	1544877	+38.2449394	-122.1349305	2
588	94535	94535	B5	G6350	S	9871361	18644	+38.2822211	-121.9247148	2
589	94536	94536	B5	G6350	S	37763465	11692	+37.5705083	-121.9812503	2
590	94538	94538	B5	G6350	S	42661555	455258	+37.5013676	-121.9567530	2
591	94539	94539	B5	G6350	S	65814586	0	+37.5168980	-121.9117496	2
592	94541	94541	B5	G6350	S	19232211	61592	+37.6739319	-122.0848388	2
593	48819	48819	B5	G6350	S	115129414	181301	+42.5473958	-084.2809939	3
594	39571	39571	B5	G6350	S	220207543	10701268	+30.4200665	-089.2750429	3
595	42461	42461	B5	G6350	S	93753652	18972005	+37.7973972	-087.8892159	3
596	39572	39572	B5	G6350	S	27905243	1156017	+30.2508263	-089.6048035	3
597	42462	42462	B5	G6350	S	114428257	2049287	+37.7439816	-087.8017184	3
598	42463	42463	B5	G6350	S	5466559	157686	+37.4726196	-087.8694519	3
599	48820	48820	B5	G6350	S	170116420	1438395	+42.8639131	-084.5922960	3
600	42464	42464	B5	G6350	S	158111327	4724355	+37.1812528	-087.3561589	3
601	48821	48821	B5	G6350	S	54903153	1040193	+42.6411710	-084.6474172	3
602	48822	48822	B5	G6350	S	83790329	738052	+42.8352789	-084.7631278	3
603	39573	39573	B5	G6350	S	1028463349	7805364	+30.7309943	-089.0933976	3
604	42501	42501	B5	G6350	S	517424884	9986021	+37.0561927	-084.4509023	3
605	39574	39574	B5	G6350	S	590069328	4035541	+30.6101324	-089.0917665	3
606	48823	48823	B5	G6350	S	58027824	560677	+42.7640570	-084.4599215	2
607	48825	48825	B5	G6350	S	3213327	70516	+42.7276040	-084.4814203	2
608	39576	39576	B5	G6350	S	16817071	88958	+30.2898102	-089.3833914	3
609	42503	42503	B5	G6350	S	334933981	10396178	+37.1575905	-084.5204506	3
610	42516	42516	B5	G6350	S	34846218	50407	+37.2221537	-084.7860314	3
611	42518	42518	B5	G6350	S	65732675	5422295	+36.9423696	-084.6326462	3
612	48827	48827	B5	G6350	S	289216576	2073995	+42.5093186	-084.6604397	3
613	42519	42519	B5	G6350	S	127694009	7715152	+36.9553066	-084.5350398	3
614	39577	39577	B5	G6350	S	661975807	3793715	+30.9047292	-089.0864880	3
615	48829	48829	B5	G6350	S	169726927	499404	+43.3982054	-085.0153780	3
616	42528	42528	B5	G6350	S	126878452	943051	+37.1818017	-085.0233680	3
617	42533	42533	B5	G6350	S	3798764	3221	+37.0721945	-084.5923547	3
618	48831	48831	B5	G6350	S	188522070	633747	+43.0962252	-084.3724725	3
619	48832	48832	B5	G6350	S	67139626	427449	+43.4118826	-084.7765816	3
620	39581	39581	B5	G6350	S	50906136	2306820	+30.3571008	-088.4893234	2
621	48834	48834	B5	G6350	S	119804585	2239061	+43.1325854	-085.0321140	3
622	42539	42539	B5	G6350	S	548899876	1959325	+37.3090818	-084.9509784	3
623	42541	42541	B5	G6350	S	40088031	272186	+37.3588837	-084.7943428	3
624	48835	48835	B5	G6350	S	144985770	1097957	+43.0249034	-084.7490569	3
625	48836	48836	B5	G6350	S	240856396	871869	+42.6693193	-084.0765833	3
626	42544	42544	B5	G6350	S	377227194	39779580	+37.0299484	-084.8151249	3
627	42553	42553	B5	G6350	S	161163885	1998063	+37.1562375	-084.6975837	3
628	42565	42565	B5	G6350	S	69445785	76188	+37.1589756	-084.8892762	3
629	95916	95916	B5	G6350	S	250762139	20002978	+39.6655389	-121.3519555	1
630	95917	95917	B5	G6350	S	178476117	1084314	+39.4096859	-121.7566527	3
631	95918	95918	B5	G6350	S	178765158	5149669	+39.3012294	-121.3379292	1
632	95919	95919	B5	G6350	S	64005516	0	+39.4328816	-121.2611427	1
633	95920	95920	B5	G6350	S	178912998	616634	+39.4497945	-121.9363724	3
634	95922	95922	B5	G6350	S	162637795	10984560	+39.4881817	-121.0657969	1
635	95923	95923	B5	G6350	S	25728581	0	+40.1380490	-121.1272240	1
636	95925	95925	B5	G6350	S	86259090	5353034	+39.4841083	-121.1926490	1
637	95926	95926	B5	G6350	S	19815709	0	+39.7456276	-121.8438342	3
638	95928	95928	B5	G6350	S	356023064	6214972	+39.6874138	-121.8413154	3
639	95930	95930	B5	G6350	S	43478166	431288	+39.5468871	-121.1762149	1
640	95932	95932	B5	G6350	S	321610738	5121546	+39.2664692	-121.9786035	3
641	95934	95934	B5	G6350	S	53897965	42048	+40.0600999	-120.9079574	1
642	95935	95935	B5	G6350	S	61152463	187248	+39.3793437	-121.1922610	1
643	95936	95936	B5	G6350	S	271773225	171344	+39.6053832	-120.8110130	1
644	95937	95937	B5	G6350	S	131738003	0	+38.8852443	-121.9990391	1
645	95938	95938	B5	G6350	S	185999958	94302	+39.6047133	-121.7952880	3
646	95939	95939	B5	G6350	S	792184944	8000853	+39.5719825	-122.5808268	1
647	95941	95941	B5	G6350	S	40931903	91441	+39.5163492	-121.2508171	1
648	95942	95942	B5	G6350	S	144790964	40386	+40.0194500	-121.5666350	1
649	95943	95943	B5	G6350	S	163942685	5615753	+39.5848072	-122.0322971	3
650	95944	95944	B5	G6350	S	130825646	302289	+39.4952660	-120.9438112	1
651	95945	95945	B5	G6350	S	166346461	2308588	+39.1963867	-120.9722894	1
652	95946	95946	B5	G6350	S	108410066	2799366	+39.2155858	-121.2032398	1
653	95947	95947	B5	G6350	S	338122425	0	+40.1745661	-120.8197556	1
654	95948	95948	B5	G6350	S	202076988	668658	+39.3392635	-121.7707851	3
655	95949	95949	B5	G6350	S	361463983	502811	+39.0992301	-121.1388483	1
656	95950	95950	B5	G6350	S	132069188	546053	+39.0434473	-121.9180988	3
657	95951	95951	B5	G6350	S	47587859	2493719	+39.7225122	-122.0044327	3
658	95953	95953	B5	G6350	S	294622845	700259	+39.2590870	-121.7765588	3
659	95954	95954	B5	G6350	S	184098387	3214450	+39.8846537	-121.5867885	1
660	95955	95955	B5	G6350	S	318560892	79234	+39.2945158	-122.2017152	3
661	95956	95956	B5	G6350	S	175422644	22135	+39.8382880	-121.1342345	1
662	95957	95957	B5	G6350	S	180968163	1634393	+39.0609213	-121.8271551	3
663	95959	95959	B5	G6350	S	642097345	3739856	+39.3478111	-120.9187284	1
664	95960	95960	B5	G6350	S	125064713	139521	+39.4032165	-121.0344858	1
665	95961	95961	B5	G6350	S	118565867	1767901	+39.0413331	-121.5628346	2
666	95962	95962	B5	G6350	S	76942457	420000	+39.3447910	-121.2645524	1
667	95963	95963	B5	G6350	S	791775313	14849940	+39.7361738	-122.2594816	3
668	95965	95965	B5	G6350	S	829462897	42460147	+39.5939448	-121.5813626	3
669	95966	95966	B5	G6350	S	476763936	22651459	+39.4753603	-121.4141104	3
670	33605	33605	B5	G6350	S	20265109	3580452	+27.9511221	-082.4296797	2
671	37362	37362	B5	G6350	S	196557664	44064	+35.0312838	-084.6808572	3
672	33606	33606	B5	G6350	S	8500772	2227748	+27.9174523	-082.4522793	2
673	37363	37363	B5	G6350	S	190332833	1662392	+35.1071764	-085.0630636	3
674	37365	37365	B5	G6350	S	117259412	64085	+35.3825297	-085.5597422	3
675	23085	23085	B5	G6350	S	111497572	1534846	+37.6889537	-076.8256452	3
676	43777	43777	B5	G6350	S	137192269	924229	+39.8183146	-082.0973451	3
677	43778	43778	B5	G6350	S	117060677	40199	+39.9992905	-081.3788617	3
678	49946	49946	B5	G6350	S	703527694	67474927	+46.7208942	-088.3215922	1
679	43779	43779	B5	G6350	S	91417443	65053	+39.8195698	-081.4277660	3
680	23086	23086	B5	G6350	S	214035067	8314782	+37.6685728	-077.0544136	3
681	49947	49947	B5	G6350	S	827675198	38498903	+46.3854174	-089.6163563	1
682	43780	43780	B5	G6350	S	92132792	8699625	+39.9086931	-081.4379517	3
683	23089	23089	B5	G6350	S	156945786	16563560	+37.4557955	-076.9035007	3
684	43782	43782	B5	G6350	S	31955706	248956	+39.6217952	-082.2124666	3
685	23091	23091	B5	G6350	S	60033084	1734271	+37.6562637	-076.8024918	3
686	49948	49948	B5	G6350	S	344278674	1196974	+46.7111754	-089.0200146	1
687	23092	23092	B5	G6350	S	12706420	5890340	+37.6067689	-076.5147485	3
688	43783	43783	B5	G6350	S	156023368	1124173	+39.8044797	-082.2785808	3
689	43786	43786	B5	G6350	S	551793	0	+39.7104644	-081.2770123	3
690	49950	49950	B5	G6350	S	462748336	29599641	+47.3863184	-088.1337412	1
691	49952	49952	B5	G6350	S	170361035	3525188	+46.7013624	-088.7849452	1
692	43787	43787	B5	G6350	S	194830016	3129823	+39.5239636	-081.8018220	3
693	53537	53537	B5	G6350	S	2286966	0	+42.6723955	-089.2105063	2
694	61858	61858	B5	G6350	S	74563383	1554298	+40.1342579	-087.7618765	3
695	61859	61859	B5	G6350	S	81191411	26515	+40.1504277	-087.9629048	3
696	61862	61862	B5	G6350	S	104397889	212675	+40.3060274	-087.9586058	3
697	61863	61863	B5	G6350	S	84232159	84494	+39.9052548	-088.2784716	3
698	53538	53538	B5	G6350	S	256952064	24460017	+42.9200544	-088.8571475	3
699	53540	53540	B5	G6350	S	3546448	0	+43.2292617	-090.2849151	3
700	61864	61864	B5	G6350	S	59010106	52474	+39.9750645	-088.1527230	3
701	53541	53541	B5	G6350	S	160349381	0	+42.5661440	-090.0293722	3
702	61865	61865	B5	G6350	S	199542721	51984	+40.3049246	-087.8024644	3
703	53543	53543	B5	G6350	S	205922717	860645	+43.0575679	-090.3454599	3
704	53544	53544	B5	G6350	S	103654034	17224	+42.8775596	-089.9056628	3
705	61866	61866	B5	G6350	S	207862732	274254	+40.3125868	-088.1545487	3
706	53545	53545	B5	G6350	S	64136940	1074172	+42.7387349	-089.0402237	2
707	61870	61870	B5	G6350	S	107061139	0	+39.8975542	-087.6183728	3
708	61871	61871	B5	G6350	S	899934	0	+40.1902245	-087.9680397	3
709	61872	61872	B5	G6350	S	85048992	173063	+39.9453764	-088.3781095	3
710	61873	61873	B5	G6350	S	174220982	799030	+40.1338964	-088.0391224	3
711	61874	61874	B5	G6350	S	10749669	101278	+40.0475720	-088.2567852	3
712	61875	61875	B5	G6350	S	82296904	3293	+40.1034847	-088.4164201	3
713	53546	53546	B5	G6350	S	214046465	982026	+42.6522444	-088.9481662	2
714	61876	61876	B5	G6350	S	112624465	1085	+39.9013273	-087.8361740	3
715	61877	61877	B5	G6350	S	72984499	271807	+39.9891919	-088.0816006	3
716	61878	61878	B5	G6350	S	71953930	56090	+40.2426506	-088.1454535	3
717	61880	61880	B5	G6350	S	156931980	142363	+39.9737955	-088.2489060	3
718	53548	53548	B5	G6350	S	185011479	1978892	+42.6829850	-089.1246732	2
719	61882	61882	B5	G6350	S	97955983	4325357	+40.1062297	-088.7547293	3
720	37714	37714	B5	G6350	S	204844855	2536236	+36.2603357	-084.2929680	3
721	37715	37715	B5	G6350	S	69374265	0	+36.5542252	-083.9605185	3
722	33823	33823	B5	G6350	S	80539574	19183331	+28.0857348	-081.8137314	3
723	37716	37716	B5	G6350	S	218301575	6109850	+36.1008826	-084.1686912	2
724	37719	37719	B5	G6350	S	1722867	0	+36.0224147	-084.4293813	3
725	37721	37721	B5	G6350	S	127636049	30099	+36.1184202	-083.8125842	3
726	37722	37722	B5	G6350	S	236995869	22036	+35.8148979	-083.2025262	3
727	02568	02568	B5	G6350	S	17230826	10109868	+41.4586451	-070.6125215	3
728	02571	02571	B5	G6350	S	51510877	12477313	+41.7611873	-070.6959913	3
729	02575	02575	B5	G6350	S	64744359	11035750	+41.4002519	-070.6569337	3
730	02576	02576	B5	G6350	S	25203192	1097345	+41.7722213	-070.7629481	3
731	02584	02584	B5	G6350	S	174589	0	+41.2588450	-070.0073327	3
732	02601	02601	B5	G6350	S	22258203	2151640	+41.6560375	-070.2967640	3
733	02630	02630	B5	G6350	S	10385649	5225396	+41.7067558	-070.3124888	3
734	02631	02631	B5	G6350	S	57063534	7070733	+41.7475128	-070.0662227	3
735	02632	02632	B5	G6350	S	18957572	3780154	+41.6590971	-070.3468771	3
736	02633	02633	B5	G6350	S	19573674	12630851	+41.6893425	-069.9723820	3
737	02635	02635	B5	G6350	S	14346634	2809145	+41.6240537	-070.4393967	3
738	02637	02637	B5	G6350	S	1812593	77849	+41.7057259	-070.2709278	3
739	02638	02638	B5	G6350	S	15369511	1419162	+41.7302454	-070.1973919	3
740	02639	02639	B5	G6350	S	7187548	934595	+41.6680669	-070.1369791	3
741	02641	02641	B5	G6350	S	5400015	587140	+41.7512456	-070.1534717	3
742	02642	02642	B5	G6350	S	35952079	8937118	+41.8413310	-069.9774364	3
743	02643	02643	B5	G6350	S	4905161	4656670	+41.7979411	-069.9373266	3
744	02644	02644	B5	G6350	S	9269672	580167	+41.6834882	-070.5107856	3
745	02645	02645	B5	G6350	S	43104651	4606788	+41.7110833	-070.0576107	3
746	02646	02646	B5	G6350	S	7798439	801400	+41.6705961	-070.0714493	3
747	02647	02647	B5	G6350	S	1226878	477502	+41.6301267	-070.3101436	3
748	02648	02648	B5	G6350	S	24027326	2665942	+41.6709463	-070.4153701	3
749	02649	02649	B5	G6350	S	60223538	10626565	+41.6168006	-070.4900969	3
750	02650	02650	B5	G6350	S	3728755	736398	+41.7019470	-069.9614533	3
751	75161	75161	B5	G6350	S	295283700	6777269	+32.7384708	-096.1691657	3
752	75163	75163	B5	G6350	S	87493161	15660762	+32.1667769	-096.1185313	3
753	75164	75164	B5	G6350	S	5905054	457018	+33.0659705	-096.3087370	3
754	70503	70503	B5	G6350	S	30609548	216640	+30.1724872	-092.0602247	2
755	80487	80487	B5	G6350	S	1893461550	4403921	+40.5409151	-106.8505759	1
756	80488	80488	B5	G6350	S	28800	0	+40.4487032	-106.8181839	1
757	80497	80497	B5	G6350	S	34243972	0	+39.6707581	-106.0000634	1
758	70506	70506	B5	G6350	S	53649302	0	+30.1954830	-092.0813268	2
759	80498	80498	B5	G6350	S	677136860	10454895	+39.7466315	-106.2705296	1
760	75165	75165	B5	G6350	S	291092690	4385901	+32.3733515	-096.7870853	2
761	70507	70507	B5	G6350	S	54947571	29297	+30.2783240	-092.0280375	2
762	75166	75166	B5	G6350	S	34227485	8537541	+33.0130470	-096.4538867	3
763	75167	75167	B5	G6350	S	253149627	1481970	+32.3608294	-096.9155228	2
764	80501	80501	B5	G6350	S	32065047	584079	+40.1648369	-105.1031785	2
765	70508	70508	B5	G6350	S	64889577	248841	+30.1552385	-092.0282253	2
766	75169	75169	B5	G6350	S	554522210	36274952	+32.7032691	-095.9946662	3
767	80503	80503	B5	G6350	S	235861729	7925107	+40.1690141	-105.2103757	3
768	75172	75172	B5	G6350	S	30196208	383625	+32.6051769	-096.6743172	2
769	75173	75173	B5	G6350	S	78938168	12616801	+33.0617371	-096.3958247	3
770	70510	70510	B5	G6350	S	596310074	8381044	+29.8946123	-092.1931730	3
771	75180	75180	B5	G6350	S	19860868	30326	+32.7166057	-096.6200870	2
772	70512	70512	B5	G6350	S	245726199	2068753	+30.4157287	-091.9204968	3
773	70513	70513	B5	G6350	S	4988131	207236	+29.8999687	-091.9032510	3
774	75181	75181	B5	G6350	S	45571154	190796	+32.7238926	-096.5558037	2
775	42055	42055	B5	G6350	S	116613527	19320531	+37.0752223	-088.1740493	3
776	42056	42056	B5	G6350	S	140475111	11592640	+37.1072751	-088.9867461	3
777	42058	42058	B5	G6350	S	42484562	17036425	+37.0583371	-088.4657068	3
778	42060	42060	B5	G6350	S	2179663	38502	+36.9658541	-088.8281298	3
779	42061	42061	B5	G6350	S	917299	12637	+36.8828383	-088.7663655	3
780	42064	42064	B5	G6350	S	776007152	27857357	+37.3571384	-088.0895147	3
781	48601	48601	B5	G6350	S	271847875	12320486	+43.4059471	-083.8939978	2
782	42066	42066	B5	G6350	S	561607138	6167157	+36.7325322	-088.6398816	3
783	42069	42069	B5	G6350	S	67866620	365018	+36.9187907	-088.7564930	3
784	48602	48602	B5	G6350	S	20281604	787652	+43.4200263	-083.9744724	2
785	27305	27305	B5	G6350	S	69467240	853206	+36.5270825	-079.2341337	3
786	27306	27306	B5	G6350	S	453926991	8975830	+35.2252290	-079.9801863	3
787	27310	27310	B5	G6350	S	41624379	386504	+36.1740720	-079.9922326	2
788	27311	27311	B5	G6350	S	119656153	183846	+36.4796508	-079.4725635	3
789	27312	27312	B5	G6350	S	439883729	17126703	+35.7564045	-079.2097895	3
790	27313	27313	B5	G6350	S	73538470	418984	+35.9314480	-079.7580594	2
791	27314	27314	B5	G6350	S	67266390	1878657	+36.3103602	-079.1962496	3
792	27315	27315	B5	G6350	S	68430607	333182	+36.5101755	-079.4035026	3
793	27316	27316	B5	G6350	S	179249390	800698	+35.6970133	-079.6257928	3
794	27317	27317	B5	G6350	S	139042432	9345547	+35.8407367	-079.8024987	3
795	27320	27320	B5	G6350	S	651997864	8391685	+36.3416434	-079.6575265	3
796	27325	27325	B5	G6350	S	228220040	1665122	+35.4630868	-079.5840912	3
797	27326	27326	B5	G6350	S	182900656	865940	+36.4641162	-079.5568450	3
798	27330	27330	B5	G6350	S	532667658	7304399	+35.5142713	-079.1954530	3
799	27332	27332	B5	G6350	S	271955752	6060805	+35.3847044	-079.1372155	3
800	27340	27340	B5	G6350	S	146352	0	+35.9458726	-079.3171670	3
801	27341	27341	B5	G6350	S	245093817	204954	+35.5237589	-079.6959088	3
802	27343	27343	B5	G6350	S	118897856	14425950	+36.5037281	-079.0914776	3
803	27344	27344	B5	G6350	S	429260130	2899904	+35.7223163	-079.4336918	3
804	27349	27349	B5	G6350	S	157940627	1825127	+35.9013125	-079.4160620	3
805	27350	27350	B5	G6350	S	96393393	1648609	+35.8082528	-079.8882126	3
806	27355	27355	B5	G6350	S	89329712	222255	+35.7949664	-079.5740072	3
807	27356	27356	B5	G6350	S	145999683	153992	+35.4368650	-079.8042722	3
808	27357	27357	B5	G6350	S	109746777	4556914	+36.2665997	-079.9706249	3
809	27358	27358	B5	G6350	S	141083458	2912103	+36.2282320	-079.8800606	2
810	27360	27360	B5	G6350	S	228272403	1091834	+35.8605804	-080.0992879	3
811	27370	27370	B5	G6350	S	156528175	865695	+35.8092977	-079.9779798	3
812	27371	27371	B5	G6350	S	419186125	3412663	+35.4068545	-079.9681443	3
813	27376	27376	B5	G6350	S	180659075	4832166	+35.2391657	-079.5350596	3
814	27377	27377	B5	G6350	S	66108864	778711	+36.0423878	-079.6098633	2
815	27379	27379	B5	G6350	S	221230904	2089986	+36.3740995	-079.3345125	3
816	27401	27401	B5	G6350	S	16082571	79842	+36.0691444	-079.7651561	2
817	27403	27403	B5	G6350	S	15609724	10369	+36.0659733	-079.8243831	2
818	27405	27405	B5	G6350	S	80449508	613602	+36.1153786	-079.7346414	2
819	27406	27406	B5	G6350	S	179914176	1986980	+36.0004569	-079.7639417	2
820	43569	43569	B5	G6350	S	89935344	6786	+41.3497669	-083.7894259	3
821	43570	43570	B5	G6350	S	120845329	153014	+41.5881044	-084.4412167	3
822	43571	43571	B5	G6350	S	55397264	121970	+41.5133884	-083.8227407	3
823	43604	43604	B5	G6350	S	7307025	652952	+41.6515257	-083.5409540	2
824	43605	43605	B5	G6350	S	18279633	2659955	+41.6480257	-083.5068635	2
825	43606	43606	B5	G6350	S	16889957	7446	+41.6731356	-083.6114138	2
826	43607	43607	B5	G6350	S	18651142	12682	+41.6486340	-083.6041323	2
827	41274	41274	B5	G6350	S	9563565	2544	+37.8641597	-082.8107046	3
828	41301	41301	B5	G6350	S	534627472	1418862	+37.7287020	-083.4923175	3
829	41311	41311	B5	G6350	S	457346881	5834093	+37.5832201	-083.7107106	3
830	41314	41314	B5	G6350	S	582305134	2408040	+37.4255812	-083.6402073	3
831	41317	41317	B5	G6350	S	61234048	405747	+37.4456753	-083.1531931	3
832	41332	41332	B5	G6350	S	109227286	287874	+37.8007491	-083.3892236	3
833	41339	41339	B5	G6350	S	913200541	6105008	+37.5161928	-083.2691145	3
834	41348	41348	B5	G6350	S	99766483	435817	+37.4093845	-083.3010265	3
835	41352	41352	B5	G6350	S	54720779	41407	+37.8229315	-083.3302902	3
836	41360	41360	B5	G6350	S	44169125	237231	+37.8013881	-083.6146108	3
837	41365	41365	B5	G6350	S	36617014	74266	+37.7067840	-083.6288725	3
838	41366	41366	B5	G6350	S	3025512	23540	+37.5950314	-083.2177795	3
839	41367	41367	B5	G6350	S	13249005	86079	+37.4150107	-083.2278163	3
840	41385	41385	B5	G6350	S	51295294	28158	+37.6637975	-083.3147697	3
841	73165	73165	B5	G6350	S	103567715	10952295	+35.3554175	-097.3652029	3
842	72002	72002	B5	G6350	S	148869700	1856552	+34.6607945	-092.5275121	2
843	73169	73169	B5	G6350	S	17217094	53059	+35.3827701	-097.6426010	3
844	72003	72003	B5	G6350	S	258245977	7183450	+34.3825286	-091.3902612	3
845	84405	84405	B5	G6350	S	46649821	168694	+41.1567963	-111.9657986	2
846	73170	73170	B5	G6350	S	54435443	1133484	+35.3252847	-097.5522013	3
847	73173	73173	B5	G6350	S	42043027	689208	+35.3408054	-097.6274914	3
848	73179	73179	B5	G6350	S	31812413	66109	+35.4283911	-097.6408428	3
849	72004	72004	B5	G6350	S	407312799	27868839	+34.2827855	-091.7793099	3
850	72005	72005	B5	G6350	S	52903605	591427	+35.5371888	-091.0704270	3
851	84414	84414	B5	G6350	S	42120040	9834	+41.3219643	-111.9761331	3
852	72006	72006	B5	G6350	S	497149827	13418591	+35.2438730	-091.3595830	3
853	72007	72007	B5	G6350	S	113465962	446372	+35.0019031	-091.9831768	3
854	84501	84501	B5	G6350	S	373343468	56983	+39.5464273	-110.7575935	1
855	72010	72010	B5	G6350	S	351758503	2851551	+35.3201947	-091.5376181	3
856	84511	84511	B5	G6350	S	1115408266	3361035	+37.5858447	-109.4077997	1
857	72011	72011	B5	G6350	S	145770254	2387174	+34.5006233	-092.4658852	3
858	84512	84512	B5	G6350	S	725644768	1558104	+37.0941073	-109.6181816	1
859	72012	72012	B5	G6350	S	236399931	603495	+35.0948072	-091.9075928	3
860	84513	84513	B5	G6350	S	29238582	56618	+39.2376742	-111.0144726	3
861	73401	73401	B5	G6350	S	851770507	33387476	+34.2032886	-097.1155201	3
862	73425	73425	B5	G6350	S	3584089	5324	+34.4551131	-097.5584377	3
863	84515	84515	B5	G6350	S	824395874	7551840	+38.9748242	-109.1304186	1
864	84516	84516	B5	G6350	S	60779785	0	+39.1429867	-111.0688446	1
865	72013	72013	B5	G6350	S	253582832	4219498	+35.4553443	-092.3684721	3
866	94542	94542	B5	G6350	S	14763890	0	+37.6598875	-122.0371583	2
867	94544	94544	B5	G6350	S	28377432	0	+37.6338219	-122.0572020	2
868	94545	94545	B5	G6350	S	55820192	7227924	+37.6059048	-122.1268730	2
869	94546	94546	B5	G6350	S	24710903	511022	+37.7172764	-122.0819576	2
870	94547	94547	B5	G6350	S	14108228	2164007	+38.0100946	-122.2622197	2
871	94548	94548	B5	G6350	S	7155285	124677	+37.9742947	-121.6514409	2
872	94549	94549	B5	G6350	S	49746324	431202	+37.8970087	-122.1142919	2
873	94550	94550	B5	G6350	S	602370606	5055331	+37.5199829	-121.5755948	2
874	94551	94551	B5	G6350	S	203775176	712434	+37.7504663	-121.7492022	2
875	94552	94552	B5	G6350	S	116421438	54101	+37.7227186	-122.0215561	2
876	94553	94553	B5	G6350	S	125780879	7591042	+37.9938795	-122.1364315	2
877	94555	94555	B5	G6350	S	30070609	3655578	+37.5475883	-122.0981909	2
878	94556	94556	B5	G6350	S	31645014	0	+37.8406524	-122.1149129	2
879	94558	94558	B5	G6350	S	922258151	78871469	+38.4419862	-122.2383296	2
880	94559	94559	B5	G6350	S	94710373	5895386	+38.2301684	-122.3098787	2
881	94560	94560	B5	G6350	S	35758501	60526	+37.5040761	-122.0318985	2
882	94561	94561	B5	G6350	S	44030399	2312045	+37.9934816	-121.6912214	2
883	94563	94563	B5	G6350	S	44784022	40530	+37.8799199	-122.1845716	2
884	94564	94564	B5	G6350	S	14334675	1291392	+37.9940382	-122.2825889	2
885	94565	94565	B5	G6350	S	77788784	10022874	+38.0145762	-121.9062550	2
886	94566	94566	B5	G6350	S	50838022	385751	+37.6483729	-121.8499637	2
887	94567	94567	B5	G6350	S	340358579	6256691	+38.7069060	-122.3939967	1
888	94568	94568	B5	G6350	S	39597841	0	+37.7152461	-121.9146907	2
889	94569	94569	B5	G6350	S	6127540	0	+38.0442583	-122.1987648	2
890	94571	94571	B5	G6350	S	304667366	53655696	+38.1488625	-121.7376689	2
891	94572	94572	B5	G6350	S	11229158	2286903	+38.0327933	-122.2522107	2
892	42566	42566	B5	G6350	S	44343025	71163	+37.2785316	-084.7831719	3
893	48837	48837	B5	G6350	S	205903345	1911274	+42.7470097	-084.7710327	3
894	39601	39601	B5	G6350	S	683382467	2523670	+31.5632944	-090.4710824	3
895	42567	42567	B5	G6350	S	236921067	1049000	+37.2659355	-084.6046956	3
896	39629	39629	B5	G6350	S	403048409	345583	+31.4366371	-090.4568498	3
897	48838	48838	B5	G6350	S	239316744	10029427	+43.1833574	-085.2566668	3
898	39630	39630	B5	G6350	S	7868567	130632	+31.4593058	-090.8453502	3
899	42602	42602	B5	G6350	S	495969656	20657752	+36.7259561	-085.1215430	3
900	42603	42603	B5	G6350	S	9479760	8657	+36.7822368	-085.0290259	3
901	48840	48840	B5	G6350	S	50126831	3298543	+42.7631383	-084.3793607	3
902	39631	39631	B5	G6350	S	393470840	109307	+31.0672084	-091.1340064	3
903	48841	48841	B5	G6350	S	61375155	686059	+43.1122038	-084.2393145	3
904	42629	42629	B5	G6350	S	258074157	52669774	+36.9126444	-085.1380723	3
905	42631	42631	B5	G6350	S	337137	0	+36.7403929	-084.4809886	3
906	39633	39633	B5	G6350	S	328910109	1832727	+31.3064410	-091.1806465	3
907	39635	39635	B5	G6350	S	3145575	0	+31.1914278	-090.4634250	3
908	48842	48842	B5	G6350	S	46568982	607760	+42.6335217	-084.5380755	3
909	39638	39638	B5	G6350	S	455779704	894157	+31.2250044	-090.9959239	3
910	39641	39641	B5	G6350	S	363537818	128144	+31.3564027	-090.1818509	3
911	39643	39643	B5	G6350	S	83179371	14540	+31.2465494	-090.0142583	3
912	42633	42633	B5	G6350	S	1126470752	50367088	+36.8007715	-084.8265896	3
913	48843	48843	B5	G6350	S	233192394	7183648	+42.5755792	-083.9233806	3
914	42634	42634	B5	G6350	S	238667027	2917681	+36.8931699	-084.4223374	3
915	48845	48845	B5	G6350	S	63562481	643412	+43.1024411	-084.8458972	3
916	42635	42635	B5	G6350	S	60580535	494381	+36.6800863	-084.3965795	3
917	42638	42638	B5	G6350	S	3312940	50280	+36.6746019	-084.4704772	3
918	39645	39645	B5	G6350	S	831337250	1861012	+31.1487846	-090.7988909	3
919	39647	39647	B5	G6350	S	202018142	283565	+31.5259751	-090.7227002	3
920	42642	42642	B5	G6350	S	362193200	9634522	+37.0586814	-085.0351508	3
921	48846	48846	B5	G6350	S	280780527	1993329	+42.9861252	-085.0578866	3
922	95968	95968	B5	G6350	S	4007988	0	+39.4352104	-121.5519253	3
923	95969	95969	B5	G6350	S	152890802	827762	+39.7168980	-121.6462053	1
924	95970	95970	B5	G6350	S	121264525	1311983	+39.3984236	-122.0609463	3
925	95971	95971	B5	G6350	S	262089879	698439	+39.9400632	-120.8913274	1
926	95973	95973	B5	G6350	S	861894938	4838547	+39.8916299	-121.8419314	3
927	95974	95974	B5	G6350	S	21744218	0	+39.4802215	-121.8384537	3
928	95975	95975	B5	G6350	S	24266544	0	+39.2243531	-121.1515933	1
929	95977	95977	B5	G6350	S	101340729	610053	+39.1765945	-121.2916922	1
930	95978	95978	B5	G6350	S	16384470	0	+39.8756096	-121.5363063	1
931	95979	95979	B5	G6350	S	736634745	7239188	+39.3020351	-122.5111599	1
932	95981	95981	B5	G6350	S	106307255	656155	+39.5517118	-121.1318857	1
933	95982	95982	B5	G6350	S	114902233	297683	+39.1727264	-121.8058194	3
934	95983	95983	B5	G6350	S	305286082	0	+40.0778816	-120.7072874	1
935	95984	95984	B5	G6350	S	85943968	0	+40.0409550	-121.1226520	1
936	95986	95986	B5	G6350	S	21262919	0	+39.3425474	-120.7708760	1
937	95987	95987	B5	G6350	S	866931256	195376	+39.1051265	-122.2830028	3
938	95988	95988	B5	G6350	S	804297498	2045493	+39.4916540	-122.2620799	3
939	95991	95991	B5	G6350	S	105392471	2838881	+38.9941237	-121.5945729	2
940	95993	95993	B5	G6350	S	221544746	140136	+39.0824967	-121.6801142	2
941	96001	96001	B5	G6350	S	227815531	4142199	+40.6017778	-122.4549732	3
942	96002	96002	B5	G6350	S	78346887	1803491	+40.5278343	-122.3187489	3
943	96003	96003	B5	G6350	S	615250582	58048235	+40.7519368	-122.2306778	3
944	96006	96006	B5	G6350	S	418524975	1049018	+41.1335320	-120.8425657	1
945	96007	96007	B5	G6350	S	335720417	5123966	+40.4580291	-122.2778303	3
946	96008	96008	B5	G6350	S	94129011	267095	+40.7048693	-122.1200377	1
947	96009	96009	B5	G6350	S	570891899	5449065	+41.0560401	-121.0208017	1
948	96010	96010	B5	G6350	S	1041435900	8361	+40.9137804	-123.3074208	1
949	96011	96011	B5	G6350	S	826335800	5876872	+41.0512160	-121.9844918	1
950	96013	96013	B5	G6350	S	595068405	7211210	+40.9736566	-121.6923992	1
951	96014	96014	B5	G6350	S	343760895	1431267	+41.3266464	-122.7736539	1
952	96015	96015	B5	G6350	S	626722857	22209458	+41.4872777	-120.9124157	1
953	96016	96016	B5	G6350	S	109061802	1636297	+40.8942081	-121.5088345	1
954	96017	96017	B5	G6350	S	378404169	1701297	+41.0768752	-122.2536520	1
955	96019	96019	B5	G6350	S	28340575	18529	+40.6765637	-122.3809091	3
956	96020	96020	B5	G6350	S	103553748	1114918	+40.3979198	-121.2983845	1
957	96021	96021	B5	G6350	S	617858992	7243028	+39.9234789	-122.2704539	3
958	43788	43788	B5	G6350	S	99821044	263288	+39.8055256	-081.3339479	3
959	23093	23093	B5	G6350	S	540280167	5234667	+38.0041674	-078.0400574	3
960	23102	23102	B5	G6350	S	76839503	2667817	+37.7081193	-077.8286536	3
961	49953	49953	B5	G6350	S	1087668625	3162877	+46.8038042	-089.3718489	1
962	49955	49955	B5	G6350	S	29358853	236332	+47.0065747	-088.6946119	1
963	23103	23103	B5	G6350	S	96822168	3577185	+37.6480344	-077.7236401	2
964	43793	43793	B5	G6350	S	268093009	266025	+39.7451491	-081.0961020	3
965	23106	23106	B5	G6350	S	69705539	1245598	+37.7161066	-077.2015109	3
966	23108	23108	B5	G6350	S	33031171	162070	+37.6447410	-076.7346140	3
967	49958	49958	B5	G6350	S	313896049	13200697	+46.8283870	-088.6684314	1
968	43802	43802	B5	G6350	S	97543330	713406	+40.0911612	-081.8520568	3
969	49959	49959	B5	G6350	S	1834605	0	+46.4706456	-089.9983522	1
970	49960	49960	B5	G6350	S	109230513	1743730	+46.7118530	-089.2583712	1
971	23109	23109	B5	G6350	S	44527584	4473528	+37.4327170	-076.3325059	3
972	49961	49961	B5	G6350	S	155371175	1761688	+46.5293903	-088.7315544	1
973	23110	23110	B5	G6350	S	57313374	5999908	+37.5828205	-076.7711082	3
974	43804	43804	B5	G6350	S	82394480	88234	+40.4507918	-081.7409623	3
975	43805	43805	B5	G6350	S	3091143	37548	+40.3933593	-081.9730748	3
976	43811	43811	B5	G6350	S	48765816	1000950	+40.1798599	-081.9208519	3
977	49962	49962	B5	G6350	S	258690345	16709168	+46.8392811	-088.1311126	1
978	49963	49963	B5	G6350	S	31084513	0	+47.0414665	-088.6891318	1
979	49965	49965	B5	G6350	S	536224839	6136503	+46.9550965	-088.8595434	1
980	23111	23111	B5	G6350	S	202105428	2236604	+37.6135508	-077.2430187	2
981	49967	49967	B5	G6350	S	879300331	18456062	+46.5065083	-088.9663616	1
982	43812	43812	B5	G6350	S	418358122	5838642	+40.2638395	-081.8809148	3
983	49968	49968	B5	G6350	S	648359212	5714817	+46.4902984	-089.8874209	1
984	37723	37723	B5	G6350	S	142123649	48210	+35.9704304	-084.8136556	3
985	37724	37724	B5	G6350	S	58817978	39923	+36.5485350	-083.7102569	3
986	33825	33825	B5	G6350	S	326723985	28554735	+27.6202523	-081.4588263	3
987	33827	33827	B5	G6350	S	77993583	13418653	+27.8158905	-081.5086468	3
988	37725	37725	B5	G6350	S	247773903	48788331	+35.9960369	-083.3990841	3
989	37726	37726	B5	G6350	S	252966461	111394	+36.2041822	-084.8304731	3
990	37727	37727	B5	G6350	S	291561217	2276608	+35.8851005	-083.0229890	3
991	37729	37729	B5	G6350	S	129484057	0	+36.5166630	-084.0344705	3
992	37730	37730	B5	G6350	S	632725	0	+36.5473351	-083.9755460	3
993	37731	37731	B5	G6350	S	124410603	1243879	+36.5486671	-083.0090627	3
994	37732	37732	B5	G6350	S	1813439	0	+36.3270388	-084.6063644	3
995	37733	37733	B5	G6350	S	11539461	0	+36.3540756	-084.7112316	3
996	33830	33830	B5	G6350	S	329355790	51348021	+27.8734990	-081.8126953	3
997	37737	37737	B5	G6350	S	68277691	3380241	+35.7614157	-084.1201732	3
998	33834	33834	B5	G6350	S	466107488	23506318	+27.6202621	-082.0013641	3
999	37738	37738	B5	G6350	S	543869321	0	+35.6702265	-083.4749179	3
1000	33837	33837	B5	G6350	S	133029191	7601420	+28.1947722	-081.5875102	3
1001	37742	37742	B5	G6350	S	128903158	7464447	+35.6758443	-084.1792456	3
1002	33838	33838	B5	G6350	S	15168817	1769184	+28.0194418	-081.6140475	3
1003	33839	33839	B5	G6350	S	7451198	1572056	+27.9768284	-081.7504979	3
1004	33841	33841	B5	G6350	S	411998039	37515276	+27.7411458	-081.7546022	3
1005	37743	37743	B5	G6350	S	571098864	3706064	+36.0683269	-082.8556967	3
1006	33843	33843	B5	G6350	S	263146124	38725188	+27.7207679	-081.5329997	3
1007	37745	37745	B5	G6350	S	301637089	154283	+36.2780357	-082.8205866	3
1008	33844	33844	B5	G6350	S	259131862	26662394	+28.0895784	-081.5893832	3
1009	33847	33847	B5	G6350	S	2795747	7738	+27.8028505	-081.8220589	3
1010	33848	33848	B5	G6350	S	34129589	147805	+28.2835731	-081.5063822	3
1011	33849	33849	B5	G6350	S	57967447	527610	+28.2260676	-082.0688859	3
1012	33850	33850	B5	G6350	S	47664885	10891620	+28.1216045	-081.7325575	3
1013	02651	02651	B5	G6350	S	186321	0	+41.8750466	-070.0034376	3
1014	02652	02652	B5	G6350	S	20715925	6478251	+42.0495342	-070.0949865	3
1015	02653	02653	B5	G6350	S	31268899	13573915	+41.7691250	-069.9735799	3
1016	02655	02655	B5	G6350	S	16910116	4560355	+41.6279841	-070.3920127	3
1017	02657	02657	B5	G6350	S	25046217	12765872	+42.0598291	-070.2004073	3
1018	02659	02659	B5	G6350	S	5297708	608838	+41.6814735	-070.0235287	3
1019	02660	02660	B5	G6350	S	19969417	1370030	+41.7076993	-070.1585598	3
1020	02663	02663	B5	G6350	S	3658747	2870102	+41.8944436	-070.0121798	3
1021	02664	02664	B5	G6350	S	17965431	2264163	+41.6747273	-070.1956478	3
1022	02666	02666	B5	G6350	S	32936951	4798273	+41.9907801	-070.0457140	3
1023	02667	02667	B5	G6350	S	48233137	16144936	+41.9219965	-070.0233560	3
1024	02668	02668	B5	G6350	S	39334863	6105828	+41.7162077	-070.3630968	3
1025	02669	02669	B5	G6350	S	2426995	429154	+41.6666805	-069.9896939	3
1026	02670	02670	B5	G6350	S	5400806	1682778	+41.6601031	-070.1706808	3
1027	02671	02671	B5	G6350	S	5215108	314668	+41.6751532	-070.1097670	3
1028	02672	02672	B5	G6350	S	1280229	118004	+41.6357000	-070.3136344	3
1029	02673	02673	B5	G6350	S	25891146	6792153	+41.6556371	-070.2472397	3
1030	02675	02675	B5	G6350	S	23382703	1924251	+41.7039498	-070.2315520	3
1031	02702	02702	B5	G6350	S	43483335	2928502	+41.7851128	-071.0590468	3
1032	70514	70514	B5	G6350	S	13345564	312238	+29.8497824	-091.5469360	3
1033	75182	75182	B5	G6350	S	45544289	5963906	+32.8005250	-096.5475766	2
1034	70515	70515	B5	G6350	S	191049906	1460915	+30.4524669	-092.5777432	3
1035	80504	80504	B5	G6350	S	253686973	13028766	+40.1633880	-105.0300870	3
1036	70516	70516	B5	G6350	S	102048110	87528	+30.3709022	-092.3035771	3
1037	80510	80510	B5	G6350	S	171263787	1149598	+40.2124996	-105.6066003	1
1038	80511	80511	B5	G6350	S	276231	0	+40.3401096	-105.5722232	1
1039	75189	75189	B5	G6350	S	287545539	2572895	+32.9420498	-096.3116685	2
1040	80512	80512	B5	G6350	S	1270420364	10159689	+40.6311566	-105.5740429	1
1041	75845	75845	B5	G6350	S	820387344	808565	+31.0876025	-095.0769845	3
1042	75846	75846	B5	G6350	S	377433693	16228502	+31.3288528	-096.1523692	3
1043	75847	75847	B5	G6350	S	627616744	579727	+31.3562092	-095.1528979	3
1044	75848	75848	B5	G6350	S	512380	0	+31.7652382	-096.3299275	3
1045	75849	75849	B5	G6350	S	4939683	0	+31.4174105	-095.4816473	3
1046	75850	75850	B5	G6350	S	184843780	369649	+31.1356766	-095.9350452	3
1047	75851	75851	B5	G6350	S	672022124	2502561	+31.0923667	-095.4999370	3
1048	75852	75852	B5	G6350	S	446228389	9745690	+30.9595209	-095.7155094	3
1049	75853	75853	B5	G6350	S	193209729	2248857	+31.9468732	-095.8144668	3
1050	75855	75855	B5	G6350	S	704585598	5706944	+31.5573312	-095.8636410	3
1051	75856	75856	B5	G6350	S	66055058	0	+31.1888984	-095.2557389	3
1052	75858	75858	B5	G6350	S	1190451	0	+31.3907739	-095.1266538	3
1053	75859	75859	B5	G6350	S	305680251	48532792	+31.8930761	-096.2369037	3
1054	75860	75860	B5	G6350	S	439373322	1378965	+31.6113501	-096.2380512	3
1055	75861	75861	B5	G6350	S	296637591	5179455	+31.8515788	-095.8884586	3
1056	75862	75862	B5	G6350	S	639802911	53809852	+30.9647278	-095.3258947	3
1057	75901	75901	B5	G6350	S	418226607	9436507	+31.3016749	-094.6414081	3
1058	48603	48603	B5	G6350	S	47419338	557369	+43.4587859	-084.0294709	2
1059	48604	48604	B5	G6350	S	64554572	3277367	+43.4997638	-083.9690838	2
1060	48607	48607	B5	G6350	S	2311675	137188	+43.4324123	-083.9338278	2
1061	42071	42071	B5	G6350	S	549436767	29706886	+36.6245848	-088.2849065	3
1062	42076	42076	B5	G6350	S	109110308	34996236	+36.5714555	-088.1069506	3
1063	48609	48609	B5	G6350	S	115451360	8763611	+43.3896170	-084.0831697	3
1064	42078	42078	B5	G6350	S	222471154	2542166	+37.2775006	-088.2866080	3
1065	42079	42079	B5	G6350	S	134955279	557827	+36.5678161	-088.5837398	3
1066	48610	48610	B5	G6350	S	304259353	3860609	+44.1416912	-084.1921914	1
1067	42081	42081	B5	G6350	S	302884975	42383196	+37.2266782	-088.4166336	3
1068	42082	42082	B5	G6350	S	73138739	1600061	+36.9198580	-088.5004229	3
1069	48611	48611	B5	G6350	S	99439202	241082	+43.6341483	-084.0972062	3
1070	42083	42083	B5	G6350	S	74804200	2140156	+37.1617854	-088.2883325	3
1071	42084	42084	B5	G6350	S	699171	1401	+37.4346632	-088.2456619	3
1072	42085	42085	B5	G6350	S	73959282	308292	+36.5695960	-088.8009659	3
1073	42086	42086	B5	G6350	S	86717620	8144186	+37.0885474	-088.7718350	3
1074	42087	42087	B5	G6350	S	181533101	8187931	+36.9730927	-088.9948385	3
1075	48612	48612	B5	G6350	S	313005698	12023495	+43.8830237	-084.4394336	1
1076	48613	48613	B5	G6350	S	157125423	1836754	+43.9627848	-084.1780165	1
1077	48614	48614	B5	G6350	S	91855139	573057	+43.2509912	-084.2980419	3
1078	42088	42088	B5	G6350	S	164428963	1301604	+36.6212223	-088.7476970	3
1079	48615	48615	B5	G6350	S	149212118	455420	+43.4298103	-084.4748055	3
1080	48616	48616	B5	G6350	S	208422880	1248032	+43.1910740	-084.1134605	3
1081	48617	48617	B5	G6350	S	358922849	3008462	+43.8513075	-084.7172971	1
1082	48618	48618	B5	G6350	S	268962787	1923081	+43.7367787	-084.5567067	3
1083	27407	27407	B5	G6350	S	78578333	708856	+36.0086831	-079.8781293	2
1084	27408	27408	B5	G6350	S	19767950	345643	+36.1036674	-079.8137118	2
1085	27409	27409	B5	G6350	S	50346271	180732	+36.1037293	-079.9398298	2
1086	27410	27410	B5	G6350	S	84682744	2457659	+36.1175232	-079.8942388	2
1087	27455	27455	B5	G6350	S	76879225	4136250	+36.1874262	-079.8174405	2
1088	27501	27501	B5	G6350	S	158412401	1357820	+35.4849414	-078.6845701	3
1089	27502	27502	B5	G6350	S	73366924	6066900	+35.7196313	-078.9201750	2
1090	31820	31820	B5	G6350	S	103530195	864948	+32.5794135	-084.8246823	2
1091	27503	27503	B5	G6350	S	94668083	3528755	+36.1529484	-078.8844851	3
1092	31821	31821	B5	G6350	S	235109753	7566218	+32.1161281	-084.9634488	3
1093	27504	27504	B5	G6350	S	234189829	1310154	+35.4003172	-078.5182711	2
1094	31822	31822	B5	G6350	S	297021390	1972791	+32.8649788	-084.9103475	3
1095	31823	31823	B5	G6350	S	22103842	155620	+32.8106406	-084.8225873	3
1096	27505	27505	B5	G6350	S	147241393	667496	+35.4234748	-079.0010289	3
1097	31824	31824	B5	G6350	S	291537980	1314957	+32.0511965	-084.5190890	3
1098	27507	27507	B5	G6350	S	123514411	2068199	+36.5135422	-078.5694937	3
1099	27508	27508	B5	G6350	S	27094657	65118	+35.9568736	-078.2481439	3
1100	27509	27509	B5	G6350	S	38750361	1927572	+36.1137119	-078.7817726	3
1101	31825	31825	B5	G6350	S	341257457	1293523	+32.1161954	-084.6708998	3
1102	27510	27510	B5	G6350	S	9666667	14035	+35.9157825	-079.0826045	2
1103	31826	31826	B5	G6350	S	135398021	379091	+32.7929631	-084.7032864	3
1104	31827	31827	B5	G6350	S	391678197	2837047	+32.6867180	-084.5218162	3
1105	31829	31829	B5	G6350	S	30248767	176360	+32.5626983	-084.7316108	3
1106	27511	27511	B5	G6350	S	30374998	537564	+35.7633131	-078.7878322	2
1107	31830	31830	B5	G6350	S	140780202	1249361	+32.9007077	-084.7290628	3
1108	31831	31831	B5	G6350	S	172471416	581476	+32.6855730	-084.7068368	3
1109	31832	31832	B5	G6350	S	63993900	340960	+31.9581689	-084.6148962	3
1110	27513	27513	B5	G6350	S	40935775	1071856	+35.8019804	-078.8025735	2
1111	27514	27514	B5	G6350	S	50356499	430256	+35.9667560	-079.0521355	2
1112	31833	31833	B5	G6350	S	254073201	4763041	+32.8428999	-085.0918453	3
1113	31836	31836	B5	G6350	S	214398995	3093161	+32.7964018	-084.5350901	3
1114	27516	27516	B5	G6350	S	240774864	2082784	+35.9061971	-079.1548546	2
1115	31901	31901	B5	G6350	S	11516379	745836	+32.4653127	-084.9802849	2
1116	41390	41390	B5	G6350	S	2936221	85646	+37.4100745	-083.3807318	3
1117	41397	41397	B5	G6350	S	7124810	3550	+37.6890483	-083.6733560	3
1118	41408	41408	B5	G6350	S	18226857	759	+37.7795139	-083.2845011	3
1119	41421	41421	B5	G6350	S	30404208	13171	+37.9920481	-083.1947022	3
1120	41425	41425	B5	G6350	S	80620680	206768	+37.8877506	-083.4177123	3
1121	41464	41464	B5	G6350	S	38825364	59553	+37.6704474	-082.9695909	3
1122	41465	41465	B5	G6350	S	676270837	1713464	+37.7290977	-083.0918103	3
1123	41472	41472	B5	G6350	S	715626812	5845323	+37.9440088	-083.2473309	3
1124	41501	41501	B5	G6350	S	520485544	450684	+37.5143552	-082.5089008	3
1125	41503	41503	B5	G6350	S	3817744	0	+37.6643456	-082.2874667	3
1126	41512	41512	B5	G6350	S	34308516	0	+37.2537458	-082.4761133	3
1127	41513	41513	B5	G6350	S	29580618	7429	+37.3439239	-082.3441450	3
1128	41514	41514	B5	G6350	S	131004865	1687	+37.6689103	-082.3185288	3
1129	41517	41517	B5	G6350	S	2673819	11601	+37.1953994	-082.5786380	3
1130	41519	41519	B5	G6350	S	27574469	0	+37.5840406	-082.3215663	3
1131	41522	41522	B5	G6350	S	168573092	5014	+37.3035845	-082.4095292	3
1132	41524	41524	B5	G6350	S	20093086	0	+37.4179626	-082.2310608	3
1133	41526	41526	B5	G6350	S	306245	0	+37.4333353	-082.5107663	3
1134	41527	41527	B5	G6350	S	15552048	0	+37.6320915	-082.2890078	3
1135	41528	41528	B5	G6350	S	19824002	0	+37.5489820	-082.1399044	3
1136	41531	41531	B5	G6350	S	24138566	0	+37.5929814	-082.2326812	3
1137	72014	72014	B5	G6350	S	1629502	0	+35.4326028	-091.1113028	3
1138	73430	73430	B5	G6350	S	235866448	6897787	+33.8983231	-097.3613824	3
1139	84518	84518	B5	G6350	S	171368397	64837	+39.3888727	-110.8768859	1
1140	73432	73432	B5	G6350	S	153167632	1288368	+34.2512454	-096.4139034	3
1141	84520	84520	B5	G6350	S	14665137	15905	+39.5330251	-110.4294497	1
1142	84521	84521	B5	G6350	S	148348418	1481523	+39.4170333	-110.7624456	1
1143	84522	84522	B5	G6350	S	141981876	49877	+38.9239742	-111.2109527	1
1144	73433	73433	B5	G6350	S	426089131	2304770	+34.6281698	-097.4067149	3
1145	84523	84523	B5	G6350	S	294946029	1922835	+39.0936750	-111.1979846	1
1146	73434	73434	B5	G6350	S	256732655	4710489	+34.6184345	-097.5789385	3
1147	73437	73437	B5	G6350	S	33500136	273770	+34.3679435	-097.4123762	3
1148	73438	73438	B5	G6350	S	224625198	901642	+34.2815585	-097.5032111	3
1149	84525	84525	B5	G6350	S	2814283406	12323632	+39.2781861	-110.3456056	1
1150	72015	72015	B5	G6350	S	212124714	728303	+34.4859851	-092.5850769	3
1151	72016	72016	B5	G6350	S	210482931	16759027	+34.9708228	-092.6328824	3
1152	72017	72017	B5	G6350	S	130762656	4550926	+34.9002494	-091.4164320	3
1153	84526	84526	B5	G6350	S	833863277	10987530	+39.7461446	-110.9407507	1
1154	73439	73439	B5	G6350	S	332078247	29509506	+33.9379011	-096.7441127	3
1155	73440	73440	B5	G6350	S	30830775	7877633	+33.9447016	-096.8967444	3
1156	73441	73441	B5	G6350	S	9553245	0	+33.9044705	-097.4305742	3
1157	84528	84528	B5	G6350	S	454350817	1322048	+39.4023231	-111.0757827	1
1158	73442	73442	B5	G6350	S	208610044	773291	+34.3270130	-097.6645932	3
1159	84529	84529	B5	G6350	S	3287269	0	+39.6794462	-110.8207508	1
1160	73443	73443	B5	G6350	S	136500287	236487	+34.1619563	-097.2977271	3
1161	73444	73444	B5	G6350	S	105266929	381237	+34.4750881	-097.3613739	3
1162	84530	84530	B5	G6350	S	719404616	403229	+38.2798358	-109.1431116	1
1163	72019	72019	B5	G6350	S	426371265	1361613	+34.6380302	-092.6852640	3
1164	94573	94573	B5	G6350	S	2577621	7881	+38.4588640	-122.4288313	3
1165	94574	94574	B5	G6350	S	330686458	5409337	+38.5277050	-122.4371220	3
1166	94575	94575	B5	G6350	S	432193	22901	+37.8409608	-122.1095020	2
1167	94576	94576	B5	G6350	S	957350	0	+38.5494222	-122.4763820	1
1168	94577	94577	B5	G6350	S	21103266	3541169	+37.7132752	-122.1673495	2
1169	94578	94578	B5	G6350	S	11624988	0	+37.7064344	-122.1253029	2
1170	94579	94579	B5	G6350	S	8100074	0	+37.6864992	-122.1572269	2
1171	94580	94580	B5	G6350	S	8924104	17052	+37.6757312	-122.1330170	2
1172	94582	94582	B5	G6350	S	33797652	41682	+37.7629878	-121.9161739	2
1173	94583	94583	B5	G6350	S	38687609	46707	+37.7555045	-121.9730087	2
1174	94585	94585	B5	G6350	S	291139100	12610760	+38.1924985	-121.9275294	2
1175	94586	94586	B5	G6350	S	150921601	2825268	+37.5740193	-121.8538333	2
1176	94587	94587	B5	G6350	S	51076950	0	+37.6031552	-122.0186390	2
1177	94588	94588	B5	G6350	S	82377390	2083051	+37.8405379	-121.8952373	2
1178	94589	94589	B5	G6350	S	29767360	344599	+38.1661976	-122.2362889	2
1179	94590	94590	B5	G6350	S	15388417	2497525	+38.1032342	-122.2490960	2
1180	94591	94591	B5	G6350	S	56224527	1899294	+38.1228693	-122.1968632	2
1181	94592	94592	B5	G6350	S	10953954	15508	+38.0927771	-122.2781074	2
1182	94595	94595	B5	G6350	S	13933907	0	+37.8719543	-122.0693810	2
1183	94596	94596	B5	G6350	S	15430104	0	+37.8890984	-122.0375531	2
1184	94597	94597	B5	G6350	S	10127256	0	+37.9181960	-122.0716676	2
1185	94598	94598	B5	G6350	S	39420282	31195	+37.8999355	-121.9992436	2
1186	94599	94599	B5	G6350	S	7130585	0	+38.4114273	-122.3605022	3
1187	94601	94601	B5	G6350	S	8410567	310719	+37.7755447	-122.2187049	2
1188	42647	42647	B5	G6350	S	360478383	2797844	+36.6812529	-084.6273372	3
1189	42649	42649	B5	G6350	S	185963632	804567	+36.6197823	-084.4308819	3
1190	48847	48847	B5	G6350	S	317130221	811662	+43.2732323	-084.5755794	3
1191	42653	42653	B5	G6350	S	205416053	3334208	+36.7821122	-084.4547217	3
1192	48848	48848	B5	G6350	S	171258474	12290588	+42.8876960	-084.3537028	3
1193	39648	39648	B5	G6350	S	268716934	412775	+31.1893775	-090.3842168	3
1194	48849	48849	B5	G6350	S	214709322	2731377	+42.8063129	-085.1245359	3
1195	48850	48850	B5	G6350	S	209222724	3275578	+43.4352724	-085.2460607	3
1196	39652	39652	B5	G6350	S	457839369	749120	+31.1136591	-090.4753964	3
1197	48851	48851	B5	G6350	S	80779944	4348624	+42.9510555	-084.9363999	3
1198	48852	48852	B5	G6350	S	1082656	0	+43.3516899	-085.0460717	3
1199	48853	48853	B5	G6350	S	2422078	51532	+43.1001222	-084.6856211	3
1200	42701	42701	B5	G6350	S	410878645	4436065	+37.7036859	-085.8371108	3
1201	42712	42712	B5	G6350	S	135999678	958036	+37.5784120	-086.3164490	3
1202	39653	39653	B5	G6350	S	568819148	6129766	+31.4818232	-090.8644777	3
1203	43103	43103	B5	G6350	S	216198768	1900865	+39.7323754	-082.9357081	2
1204	20158	20158	B5	G6350	S	37682341	221823	+39.1396474	-077.6588587	3
1205	37097	37097	B5	G6350	S	278412398	4290021	+35.7799411	-087.8234168	3
1206	43105	43105	B5	G6350	S	148394387	38825	+39.8667601	-082.6123694	3
1207	49461	49461	B5	G6350	S	112855240	11993852	+43.3762487	-086.3192675	3
1208	20164	20164	B5	G6350	S	19196562	127030	+39.0132988	-077.3950669	2
1209	37098	37098	B5	G6350	S	155603292	23701	+35.8723640	-087.3193614	3
1210	43106	43106	B5	G6350	S	102427084	0	+39.6423166	-083.4211783	3
1211	59701	59701	B5	G6350	S	1171182174	1954603	+46.0313373	-112.4782673	1
1212	59703	59703	B5	G6350	S	2327613	0	+46.0457084	-112.5374572	3
1213	43107	43107	B5	G6350	S	77586803	618131	+39.6928249	-082.4145292	3
1214	43109	43109	B5	G6350	S	405281	5453	+39.9181640	-082.8305458	2
1215	20165	20165	B5	G6350	S	25430266	585644	+39.0575376	-077.3920090	2
1216	59710	59710	B5	G6350	S	1571911230	3954771	+45.0652714	-112.0679624	1
1217	49464	49464	B5	G6350	S	194944264	376644	+42.8447965	-085.9847994	3
1218	37101	37101	B5	G6350	S	518218628	351522	+36.0602162	-087.6290736	3
1219	20166	20166	B5	G6350	S	45214674	559850	+38.9861371	-077.4556944	2
1220	43110	43110	B5	G6350	S	130100212	798173	+39.8266821	-082.8000739	3
1221	96022	96022	B5	G6350	S	626855082	1715190	+40.3363078	-122.4479773	1
1222	96023	96023	B5	G6350	S	647182816	66472065	+41.9288942	-121.9068087	1
1223	96024	96024	B5	G6350	S	462465534	32384	+40.5466305	-122.8808912	1
1224	96025	96025	B5	G6350	S	237598534	815277	+41.2099417	-122.3079349	1
1225	96027	96027	B5	G6350	S	1233598444	4432248	+41.3994828	-123.0688554	1
1226	96028	96028	B5	G6350	S	433264338	6092765	+41.0064167	-121.4807407	1
1227	96029	96029	B5	G6350	S	90316097	165127	+39.9392965	-122.4891914	1
1228	96031	96031	B5	G6350	S	918054610	2296409	+41.1860660	-123.1817957	1
1229	96032	96032	B5	G6350	S	1179786295	3567907	+41.6095157	-122.9635251	1
1230	96033	96033	B5	G6350	S	366776321	8851272	+40.7816325	-122.5841485	1
1231	96034	96034	B5	G6350	S	286051921	1086892	+41.4282844	-122.6094409	1
1232	96035	96035	B5	G6350	S	118892914	1762785	+40.0456369	-122.1848587	3
1233	96037	96037	B5	G6350	S	10391118	353966	+41.5446753	-122.9346650	1
1234	96038	96038	B5	G6350	S	46183903	60343	+41.6071001	-122.5457146	1
1235	96039	96039	B5	G6350	S	1613379692	4702430	+41.6879054	-123.4832686	1
1236	96040	96040	B5	G6350	S	319038469	813442	+40.7935349	-121.4386071	1
1237	96041	96041	B5	G6350	S	852321192	58222	+40.5257235	-123.1939168	1
1238	96044	96044	B5	G6350	S	365068083	5377780	+41.9589036	-122.5259211	1
1239	96046	96046	B5	G6350	S	464561210	40933	+40.5887723	-123.4342011	1
1240	96047	96047	B5	G6350	S	533254350	780541	+40.4697675	-122.6609755	1
1241	96048	96048	B5	G6350	S	397582313	665320	+40.8290137	-123.0228589	1
1242	96049	96049	B5	G6350	S	41030652	186095	+41.7718598	-123.3273746	3
1243	96050	96050	B5	G6350	S	741047689	1994206	+41.8988798	-122.8885521	1
1244	96051	96051	B5	G6350	S	801678687	50761122	+40.9332003	-122.3827876	1
1245	96052	96052	B5	G6350	S	199643626	4658846	+40.7383913	-122.8210855	1
1246	96054	96054	B5	G6350	S	330848636	4591984	+41.2389564	-121.0392504	1
1247	96055	96055	B5	G6350	S	162695638	2768002	+40.1101644	-122.1231851	3
1248	96056	96056	B5	G6350	S	873687166	12194939	+41.0281764	-121.3083158	1
1249	92705	92705	B5	G6350	S	29931652	0	+33.7732570	-117.8302730	2
1250	92706	92706	B5	G6350	S	9161338	0	+33.7658968	-117.8822237	2
1251	92707	92707	B5	G6350	S	12956927	17402	+33.7099350	-117.8704307	2
1252	92708	92708	B5	G6350	S	23697051	33638	+33.7105823	-117.9511290	2
1253	92780	92780	B5	G6350	S	18112940	0	+33.7340083	-117.8191646	2
1254	92782	92782	B5	G6350	S	8707563	0	+33.7397192	-117.7846975	2
1255	92801	92801	B5	G6350	S	16255447	21144	+33.8449834	-117.9521510	2
1256	92802	92802	B5	G6350	S	11778382	0	+33.8082659	-117.9236552	2
1257	92804	92804	B5	G6350	S	18154797	0	+33.8182707	-117.9750189	2
1258	92805	92805	B5	G6350	S	16355825	45417	+33.8309903	-117.9051644	2
1259	92806	92806	B5	G6350	S	20082612	801180	+33.8379605	-117.8704945	2
1260	92807	92807	B5	G6350	S	28731324	699284	+33.8487330	-117.7883568	2
1261	92808	92808	B5	G6350	S	13201761	0	+33.8564689	-117.7401751	2
1262	23112	23112	B5	G6350	S	83875165	6078373	+37.4334053	-077.6628623	2
1263	43821	43821	B5	G6350	S	214026101	3246350	+40.1367524	-082.0005122	3
1264	49969	49969	B5	G6350	S	675796165	61063099	+46.2516551	-089.2107233	1
1265	49970	49970	B5	G6350	S	266709869	2843278	+46.5474194	-088.6003671	1
1266	23113	23113	B5	G6350	S	91745256	868226	+37.5398088	-077.6797428	2
1267	49971	49971	B5	G6350	S	243950016	709792	+46.7092403	-089.7052853	1
1268	54540	54540	B5	G6350	S	214707234	45433304	+46.1547914	-089.3727378	1
1269	54554	54554	B5	G6350	S	224925739	29412576	+46.0534315	-089.0492617	1
1270	43822	43822	B5	G6350	S	227607477	129560	+40.1788455	-082.1740291	3
1271	23114	23114	B5	G6350	S	29141941	206031	+37.4822263	-077.6597711	2
1272	23115	23115	B5	G6350	S	14277680	0	+37.8109844	-076.9144680	3
1273	43824	43824	B5	G6350	S	198019629	318284	+40.3639099	-081.7584487	2
1274	43830	43830	B5	G6350	S	131810087	3207951	+40.0628202	-082.1374724	3
1275	23116	23116	B5	G6350	S	162715761	1383389	+37.6756492	-077.3367076	2
1276	43832	43832	B5	G6350	S	261061546	1580649	+40.2758130	-081.5856550	3
1277	43836	43836	B5	G6350	S	406966	0	+40.2087416	-081.7197972	3
1278	23117	23117	B5	G6350	S	354523860	17782935	+37.9819988	-077.8739756	3
1279	23119	23119	B5	G6350	S	8529435	5343635	+37.4481737	-076.2771780	3
1280	43837	43837	B5	G6350	S	132592673	802888	+40.2983962	-081.4779339	3
1281	23120	23120	B5	G6350	S	165461192	1870969	+37.4220804	-077.7813703	3
1282	43840	43840	B5	G6350	S	83168945	58512	+40.4107243	-081.6014588	3
1283	43842	43842	B5	G6350	S	1062477	0	+40.1369174	-082.0127596	2
1284	23123	23123	B5	G6350	S	105975335	1217222	+37.6518338	-078.3011416	3
1285	43843	43843	B5	G6350	S	109563221	117430	+40.3490109	-082.1756105	3
1286	23124	23124	B5	G6350	S	141262925	7278145	+37.5509501	-077.0440415	3
1287	23125	23125	B5	G6350	S	5640038	4851927	+37.3271266	-076.2808295	3
1288	23126	23126	B5	G6350	S	57848677	286720	+37.9234605	-077.1443162	3
1289	23128	23128	B5	G6350	S	30163349	8900058	+37.4360671	-076.4329581	3
1290	23129	23129	B5	G6350	S	10408768	110563	+37.6816303	-077.7704202	3
1291	23130	23130	B5	G6350	S	15343110	6137408	+37.3872855	-076.2594393	3
1292	43844	43844	B5	G6350	S	322713618	258519	+40.3253850	-082.0607707	3
1293	23138	23138	B5	G6350	S	21714370	35270073	+37.3426514	-076.3043243	3
1294	43845	43845	B5	G6350	S	75344908	1053812	+40.2649075	-081.7312791	2
1295	43901	43901	B5	G6350	S	80861680	341704	+40.2235524	-080.8557966	3
1296	43902	43902	B5	G6350	S	44744286	847535	+39.8828503	-080.9519932	3
1297	43903	43903	B5	G6350	S	97011119	428	+40.4721335	-080.9732972	3
1298	33851	33851	B5	G6350	S	4908785	626896	+28.0446356	-081.6238928	3
1299	37748	37748	B5	G6350	S	264706888	14493559	+35.9513442	-084.5196217	3
1300	37752	37752	B5	G6350	S	133599266	14153	+36.5606973	-083.5380785	3
1301	37753	37753	B5	G6350	S	77763809	0	+35.8231351	-083.1003975	3
1302	37754	37754	B5	G6350	S	98065938	145391	+36.1390993	-084.0298007	2
1303	37755	37755	B5	G6350	S	114753908	110605	+36.4022835	-084.5269278	3
1304	37756	37756	B5	G6350	S	255510924	0	+36.3045687	-084.4197960	3
1305	37757	37757	B5	G6350	S	72972779	8874113	+36.2990089	-084.1372987	3
1306	33852	33852	B5	G6350	S	864247750	79423201	+27.2393369	-081.3739634	3
1307	37760	37760	B5	G6350	S	103571226	7394232	+36.1083873	-083.4577794	3
1308	37762	37762	B5	G6350	S	35404936	205024	+36.5773035	-084.1261700	3
1309	33853	33853	B5	G6350	S	21147658	2672415	+27.9007070	-081.5844503	3
1310	33854	33854	B5	G6350	S	365043	77742	+27.8564395	-081.4101063	3
1311	33855	33855	B5	G6350	S	1711184	0	+27.7953720	-081.3527603	3
1312	33856	33856	B5	G6350	S	284442	56074	+27.8547467	-081.4290236	3
1313	33857	33857	B5	G6350	S	478199455	72325247	+27.3361946	-081.1894425	3
1314	37763	37763	B5	G6350	S	236002895	29624125	+35.8202299	-084.4922645	3
1315	33859	33859	B5	G6350	S	116605797	14156323	+27.8726953	-081.6264014	3
1316	37764	37764	B5	G6350	S	89802959	1365335	+35.9703456	-083.6166422	3
1317	37765	37765	B5	G6350	S	49930732	572067	+36.5723439	-083.0586143	3
1318	33860	33860	B5	G6350	S	302550299	61682798	+27.7628925	-082.0253399	3
1319	37766	37766	B5	G6350	S	396699428	27663869	+36.3997013	-084.0808243	3
1320	33865	33865	B5	G6350	S	448466319	397887	+27.4337870	-081.9632568	3
1321	33867	33867	B5	G6350	S	11328481	388079	+27.7778335	-081.1960922	3
1322	37769	37769	B5	G6350	S	74692457	2711575	+36.2186710	-084.1535432	3
1323	33868	33868	B5	G6350	S	431397580	11635046	+28.2408432	-081.8266166	3
1324	37770	37770	B5	G6350	S	308212665	0	+36.1533108	-084.6632934	3
1325	33870	33870	B5	G6350	S	143411849	18230918	+27.5069295	-081.4084559	3
1326	02703	02703	B5	G6350	S	69368986	2574187	+41.9316531	-071.2945028	3
1327	02713	02713	B5	G6350	S	13095107	18327961	+41.4412952	-070.9022167	3
1328	02715	02715	B5	G6350	S	29666569	1347560	+41.8055942	-071.1577069	3
1329	02717	02717	B5	G6350	S	45802008	2060683	+41.7601058	-070.9727620	3
1330	02718	02718	B5	G6350	S	26799970	853743	+41.8624856	-071.0116902	3
1331	02719	02719	B5	G6350	S	32070891	8666395	+41.6336673	-070.8713617	3
1332	02720	02720	B5	G6350	S	28149577	4359820	+41.7230233	-071.1215271	3
1333	02721	02721	B5	G6350	S	10570630	5102058	+41.6751253	-071.1482810	3
1334	02723	02723	B5	G6350	S	4136130	569750	+41.6927049	-071.1297257	3
1335	02724	02724	B5	G6350	S	4812991	1475463	+41.6839363	-071.1775005	3
1336	02725	02725	B5	G6350	S	6146865	6823597	+41.7200425	-071.1882719	3
1337	75904	75904	B5	G6350	S	368251578	4049581	+31.3403050	-094.8260610	3
1338	75925	75925	B5	G6350	S	612745776	1803235	+31.6148554	-095.0624925	3
1339	75926	75926	B5	G6350	S	304668215	639288	+31.2480854	-094.9690987	3
1340	75928	75928	B5	G6350	S	233969216	1731667	+30.6713953	-093.7113399	3
1341	75929	75929	B5	G6350	S	343408649	116362727	+31.2451620	-094.1755136	3
1342	75930	75930	B5	G6350	S	349089899	38509662	+31.3275338	-094.0311435	3
1343	75931	75931	B5	G6350	S	145092351	52700201	+31.1136639	-094.0213851	3
1344	75932	75932	B5	G6350	S	324779254	9584963	+31.0561473	-093.6156553	3
1345	75933	75933	B5	G6350	S	192592800	685364	+30.5538121	-093.8126962	3
1346	75934	75934	B5	G6350	S	19139312	276156	+30.8950578	-094.7591212	3
1347	75935	75935	B5	G6350	S	917623341	8008839	+31.7325131	-094.1912898	3
1348	75936	75936	B5	G6350	S	325244246	0	+30.9520758	-094.5796221	3
1349	75937	75937	B5	G6350	S	174638210	3417013	+31.4653261	-094.3673166	3
1350	75938	75938	B5	G6350	S	481695410	13640968	+30.9405169	-094.3536398	3
1351	75939	75939	B5	G6350	S	625456739	666567	+31.0137793	-094.7974198	3
1352	75941	75941	B5	G6350	S	219679398	3623151	+31.1870715	-094.7588031	3
1353	75942	75942	B5	G6350	S	1069171	23822	+30.8151663	-094.4305874	3
1354	75943	75943	B5	G6350	S	166054628	2932644	+31.6584222	-094.8941766	3
1355	75944	75944	B5	G6350	S	102534515	54019546	+31.3540952	-094.3876805	3
1356	75946	75946	B5	G6350	S	359925712	4101169	+31.8193305	-094.5206453	3
1357	75948	75948	B5	G6350	S	635138702	177387867	+31.3075876	-093.7841025	3
1358	75949	75949	B5	G6350	S	511797827	55313143	+31.2298425	-094.5091833	3
1359	75951	75951	B5	G6350	S	1018060942	38038721	+30.9344247	-094.0595784	3
1360	75954	75954	B5	G6350	S	277530228	32645074	+31.9043409	-094.0480942	3
1361	75956	75956	B5	G6350	S	629873706	3246295	+30.6763666	-093.9831202	3
1362	75959	75959	B5	G6350	S	120515383	19837255	+31.5123073	-093.8617316	3
1363	75960	75960	B5	G6350	S	111281408	48387	+30.9128558	-094.8656718	3
1364	75961	75961	B5	G6350	S	717808899	17187295	+31.5583617	-094.5047714	3
1365	75962	75962	B5	G6350	S	687978	0	+31.6198727	-094.6470803	3
1366	42101	42101	B5	G6350	S	733339559	8551826	+37.0580968	-086.4630612	3
1367	42102	42102	B5	G6350	S	57800	0	+37.0037410	-086.4182317	2
1368	48619	48619	B5	G6350	S	204381514	2194736	+44.8197355	-084.0206126	1
1369	48621	48621	B5	G6350	S	144893559	3119802	+44.7368986	-084.0124267	1
1370	42103	42103	B5	G6350	S	183610448	2535862	+36.9651394	-086.3245989	3
1371	48622	48622	B5	G6350	S	246370062	2997222	+43.8408358	-084.8812659	3
1372	48623	48623	B5	G6350	S	191253738	1925682	+43.5200800	-084.1328405	3
1373	42104	42104	B5	G6350	S	145376470	838811	+36.8768635	-086.4511897	3
1374	42120	42120	B5	G6350	S	116988910	435660	+36.6728526	-086.2621119	3
1375	42122	42122	B5	G6350	S	97754760	1301903	+36.8570701	-086.3536787	3
1376	42123	42123	B5	G6350	S	61122821	2368551	+36.8176018	-085.9827343	3
1377	42124	42124	B5	G6350	S	979488	0	+36.8705402	-085.6439636	3
1378	39422	39422	B5	G6350	S	355742452	691388	+31.9593128	-089.2577079	3
1379	42127	42127	B5	G6350	S	229195028	2088950	+37.1135695	-085.9184632	3
1380	39423	39423	B5	G6350	S	250160247	3935312	+31.1704952	-088.9151193	3
1381	48624	48624	B5	G6350	S	878396333	19594039	+44.0610934	-084.4573699	3
1382	42129	42129	B5	G6350	S	525871386	2094403	+36.9891449	-085.5854671	3
1383	42130	42130	B5	G6350	S	8772083	36481	+36.9258651	-085.7863060	3
1384	39425	39425	B5	G6350	S	499000418	170065	+31.0603571	-089.0801317	3
1385	42133	42133	B5	G6350	S	183808581	2055450	+36.7260468	-085.9562332	3
1386	39426	39426	B5	G6350	S	455634342	5445413	+30.6552224	-089.6612595	3
1387	39427	39427	B5	G6350	S	151379429	582947	+31.4801299	-089.8145425	3
1388	42134	42134	B5	G6350	S	549584248	5261353	+36.7245354	-086.5644833	3
1389	42140	42140	B5	G6350	S	106721666	1032751	+36.6565412	-085.8288934	3
1390	48625	48625	B5	G6350	S	622638730	9505929	+44.0521420	-084.8374425	1
1391	48626	48626	B5	G6350	S	165268651	898469	+43.4213683	-084.2214377	3
1392	48627	48627	B5	G6350	S	562209	0	+44.4619214	-084.7502026	1
1393	48628	48628	B5	G6350	S	85794996	1877413	+43.7841215	-084.3283656	1
1394	39428	39428	B5	G6350	S	469310798	1430824	+31.6510510	-089.5728389	3
1395	48629	48629	B5	G6350	S	208192065	7551825	+44.3122375	-084.7846980	1
1396	48630	48630	B5	G6350	S	247248	0	+44.3247936	-084.7724968	1
1397	42141	42141	B5	G6350	S	718983333	22290237	+36.9475506	-085.9183314	3
1398	27517	27517	B5	G6350	S	119038521	14977424	+35.8491648	-079.0249995	2
1399	31903	31903	B5	G6350	S	25969865	1149651	+32.4141485	-084.9542438	2
1400	27518	27518	B5	G6350	S	24908894	445622	+35.7311385	-078.7732063	2
1401	27519	27519	B5	G6350	S	56309446	207742	+35.8089730	-078.8865852	2
1402	31904	31904	B5	G6350	S	74686731	7757304	+32.5543398	-085.0094694	2
1403	27520	27520	B5	G6350	S	189017503	380487	+35.6197225	-078.4770080	2
1404	27521	27521	B5	G6350	S	67240127	414285	+35.4121205	-078.6558650	3
1405	27522	27522	B5	G6350	S	187390017	14258980	+36.1056180	-078.6752024	3
1406	31906	31906	B5	G6350	S	17778566	6560	+32.4678112	-084.9501731	2
1407	27523	27523	B5	G6350	S	107156189	14162387	+35.7736176	-078.9569261	2
1408	27524	27524	B5	G6350	S	341354788	4183357	+35.3945635	-078.3875948	2
1409	31907	31907	B5	G6350	S	59628742	183892	+32.4820373	-084.9014746	2
1410	27525	27525	B5	G6350	S	239668905	692804	+36.1360908	-078.4580994	3
1411	56060	56060	B5	G6350	S	84864241	215137	+43.9287097	-094.4410440	3
1412	56062	56062	B5	G6350	S	325735998	4014954	+44.0462435	-094.4141234	3
1413	56063	56063	B5	G6350	S	109212561	21269311	+44.2181158	-093.8158619	3
1414	56065	56065	B5	G6350	S	301881665	4234092	+43.9422247	-093.9284300	3
1415	56068	56068	B5	G6350	S	169937113	8531483	+43.8653058	-093.8061422	3
1416	56069	56069	B5	G6350	S	184994722	10936045	+44.4120989	-093.5424356	3
1417	56071	56071	B5	G6350	S	215214159	5902186	+44.5349785	-093.5794409	3
1418	56072	56072	B5	G6350	S	315300070	1931864	+43.8992286	-093.5170813	3
1419	56073	56073	B5	G6350	S	518127553	7523702	+44.3048297	-094.4647452	3
1420	56074	56074	B5	G6350	S	201968830	17851238	+44.3268774	-094.1969355	3
1421	56075	56075	B5	G6350	S	151548	0	+43.7350467	-094.4366869	3
1422	56078	56078	B5	G6350	S	56217037	8809	+44.0059214	-093.7608753	3
1423	56080	56080	B5	G6350	S	1161324	0	+44.0804100	-093.8545071	3
1424	56081	56081	B5	G6350	S	456518054	4684407	+43.9910886	-094.6293479	3
1425	56082	56082	B5	G6350	S	321226130	6203745	+44.3572867	-094.0369650	3
1426	41534	41534	B5	G6350	S	4391426	0	+37.2775113	-082.4765839	3
1427	41535	41535	B5	G6350	S	6099486	0	+37.5963569	-082.2796702	3
1428	41537	41537	B5	G6350	S	144574857	209727	+37.2226219	-082.6137379	3
1429	41538	41538	B5	G6350	S	486654	0	+37.3155803	-082.5900718	3
1430	41539	41539	B5	G6350	S	94472925	0	+37.5068325	-082.3271318	3
1431	41540	41540	B5	G6350	S	25808950	0	+37.3909407	-082.3348729	3
1432	41543	41543	B5	G6350	S	13346334	0	+37.5478973	-082.2854983	3
1433	41544	41544	B5	G6350	S	29035950	0	+37.5939031	-082.1740901	3
1434	41547	41547	B5	G6350	S	17505703	0	+37.5360545	-082.0907409	3
1435	41548	41548	B5	G6350	S	43020543	1921600	+37.3879682	-082.2686820	3
1436	41553	41553	B5	G6350	S	88452324	0	+37.4771402	-082.1636374	3
1437	41554	41554	B5	G6350	S	87146905	985916	+37.4377666	-082.2919701	3
1438	41555	41555	B5	G6350	S	21537730	0	+37.5383011	-082.2583531	3
1439	41557	41557	B5	G6350	S	53913139	1360051	+37.4860314	-082.4109120	3
1440	41558	41558	B5	G6350	S	37906920	0	+37.5385802	-082.2092182	3
1441	41559	41559	B5	G6350	S	11643701	0	+37.3744526	-082.3830904	3
1442	41560	41560	B5	G6350	S	16800304	0	+37.3955512	-082.5783443	3
1443	41562	41562	B5	G6350	S	70641831	0	+37.3986764	-082.4636816	3
1444	41563	41563	B5	G6350	S	14610552	24117	+37.2321918	-082.5366345	3
1445	41564	41564	B5	G6350	S	43050479	0	+37.6076448	-082.3648062	3
1446	72020	72020	B5	G6350	S	447627710	5958627	+35.4724660	-091.4692031	3
1447	73446	73446	B5	G6350	S	597971727	28875023	+34.0898471	-096.7777253	3
1448	73447	73447	B5	G6350	S	235179967	4637949	+34.2472525	-096.8534496	3
1449	72021	72021	B5	G6350	S	467894569	8283887	+34.8455402	-091.2174789	2
1450	84532	84532	B5	G6350	S	3800372346	29560914	+38.5196408	-109.5353031	1
1451	84533	84533	B5	G6350	S	3575365131	177995424	+37.5648878	-110.4431213	1
1452	72022	72022	B5	G6350	S	39364963	226998	+34.6074582	-092.4885442	2
1453	73448	73448	B5	G6350	S	555180146	20008733	+33.9483117	-097.1061444	3
1454	73449	73449	B5	G6350	S	97401368	21383358	+34.0086887	-096.5441193	3
1455	73450	73450	B5	G6350	S	243299942	1735441	+34.2634317	-096.5332341	3
1456	72023	72023	B5	G6350	S	243915668	2045954	+34.9643386	-092.0636432	3
1457	73453	73453	B5	G6350	S	182814724	922797	+34.0409834	-097.2322624	3
1458	73455	73455	B5	G6350	S	23512161	693619	+34.2299809	-096.7603532	3
1459	84534	84534	B5	G6350	S	1129468523	5162772	+37.2535190	-109.2319244	1
1460	72024	72024	B5	G6350	S	522819108	12771861	+34.7608481	-091.7419189	3
1461	73456	73456	B5	G6350	S	661196566	3717674	+34.1301274	-097.6393455	3
1462	72025	72025	B5	G6350	S	151946982	433449	+35.0523279	-092.9993754	3
1463	72026	72026	B5	G6350	S	76760910	2994950	+34.5052283	-091.2950001	3
1464	73458	73458	B5	G6350	S	272055890	4700709	+34.3521016	-097.2563145	3
1465	72027	72027	B5	G6350	S	176092264	1189630	+35.3738181	-092.5728708	3
1466	73459	73459	B5	G6350	S	89960149	6749929	+33.7810321	-097.1304599	3
1467	84535	84535	B5	G6350	S	4871965573	4194586	+37.9996757	-109.5572301	1
1468	72029	72029	B5	G6350	S	130982430	1833998	+34.7071227	-091.2385736	3
1469	72030	72030	B5	G6350	S	135918482	1845980	+35.4270884	-092.6759082	3
1470	84537	84537	B5	G6350	S	242516413	28565	+39.3300555	-111.2312347	3
1471	84539	84539	B5	G6350	S	104496761	0	+39.7730920	-110.3005160	1
1472	73460	73460	B5	G6350	S	415511902	28524124	+34.2758066	-096.6512596	3
1473	84540	84540	B5	G6350	S	2635821224	0	+39.2433812	-109.4357595	1
1474	84542	84542	B5	G6350	S	17352660	0	+39.5422629	-110.7350203	1
1475	73461	73461	B5	G6350	S	157267412	1291244	+34.3607966	-096.4569152	3
1476	72031	72031	B5	G6350	S	772129897	10599737	+35.6336608	-092.5316467	3
1477	73463	73463	B5	G6350	S	527681015	1291950	+34.1076403	-097.4353354	3
1478	73481	73481	B5	G6350	S	196200255	966420	+34.4392667	-097.5220139	3
1479	94602	94602	B5	G6350	S	8560760	77534	+37.8043193	-122.2075439	2
1480	94603	94603	B5	G6350	S	8448622	0	+37.7365360	-122.1794414	2
1481	94605	94605	B5	G6350	S	23195148	139200	+37.7614085	-122.1501983	2
1482	94606	94606	B5	G6350	S	5924351	566561	+37.7918868	-122.2453339	2
1483	94607	94607	B5	G6350	S	15259815	3062253	+37.8072155	-122.3014973	2
1484	94608	94608	B5	G6350	S	7068581	1726649	+37.8368441	-122.2891434	2
1485	94609	94609	B5	G6350	S	4424434	0	+37.8343896	-122.2643716	2
1486	94610	94610	B5	G6350	S	5651463	602434	+37.8112767	-122.2427066	2
1487	94611	94611	B5	G6350	S	27357586	5141	+37.8293502	-122.2035073	2
1488	94612	94612	B5	G6350	S	2214199	0	+37.8087721	-122.2691656	2
1489	94613	94613	B5	G6350	S	657982	0	+37.7808518	-122.1828492	2
1490	94618	94618	B5	G6350	S	6283367	25272	+37.8448210	-122.2385523	2
1491	94619	94619	B5	G6350	S	40438412	3458972	+37.7904504	-122.1408092	2
1492	94621	94621	B5	G6350	S	20137705	4597957	+37.7482717	-122.2168284	2
1493	94702	94702	B5	G6350	S	3299645	0	+37.8657712	-122.2863224	2
1494	94703	94703	B5	G6350	S	3460984	0	+37.8639031	-122.2756425	2
1495	94704	94704	B5	G6350	S	2765001	0	+37.8665276	-122.2580393	2
1496	94705	94705	B5	G6350	S	8560734	0	+37.8651740	-122.2382224	2
1497	94706	94706	B5	G6350	S	3824972	0	+37.8897041	-122.2955313	2
1498	94707	94707	B5	G6350	S	4390730	0	+37.8981891	-122.2791298	2
1499	94708	94708	B5	G6350	S	8784605	35276	+37.9030665	-122.2619400	2
1500	94709	94709	B5	G6350	S	1522494	0	+37.8792336	-122.2668389	2
1501	94710	94710	B5	G6350	S	5575204	5864364	+37.8639233	-122.3064650	2
1502	94720	94720	B5	G6350	S	1610594	0	+37.8738316	-122.2549442	2
1503	94801	94801	B5	G6350	S	29012858	16661186	+37.9528435	-122.3819735	2
1504	94803	94803	B5	G6350	S	30243723	0	+37.9595490	-122.2835783	2
1505	94804	94804	B5	G6350	S	16026103	6780029	+37.9154416	-122.3378103	2
1506	94805	94805	B5	G6350	S	5135988	0	+37.9427973	-122.3229228	2
1507	94806	94806	B5	G6350	S	21585019	594263	+37.9807900	-122.3376270	2
1508	94850	94850	B5	G6350	S	213582	0	+37.9028669	-122.3190253	2
1509	94901	94901	B5	G6350	S	34090973	9724641	+37.9781379	-122.4976106	2
1510	94903	94903	B5	G6350	S	51902086	1744460	+38.0221295	-122.5588100	2
1511	94904	94904	B5	G6350	S	18751217	423110	+37.9455118	-122.5601197	2
1512	43111	43111	B5	G6350	S	1041668	5834	+39.5020671	-082.2427002	3
1513	20169	20169	B5	G6350	S	83332030	554881	+38.8770644	-077.6476062	2
1514	43112	43112	B5	G6350	S	90292929	141725	+39.7978274	-082.7046368	2
1515	49503	49503	B5	G6350	S	18596251	484962	+42.9621199	-085.6593942	2
1516	20170	20170	B5	G6350	S	22714111	97027	+38.9798421	-077.3797496	2
1517	59711	59711	B5	G6350	S	1597731332	19517477	+46.0946716	-113.1416236	1
1518	59713	59713	B5	G6350	S	425986487	187511	+46.7005879	-112.5610664	1
1519	20171	20171	B5	G6350	S	31359530	217196	+38.9237795	-077.3965458	2
1520	37110	37110	B5	G6350	S	957399243	778443	+35.6450896	-085.7412521	3
1521	43113	43113	B5	G6350	S	425972691	3675076	+39.5865901	-082.9622447	2
1522	43115	43115	B5	G6350	S	124152225	180787	+39.4917472	-083.1511418	3
1523	43116	43116	B5	G6350	S	2434299	0	+39.7715495	-083.0614081	3
1524	43117	43117	B5	G6350	S	51061	0	+39.7687929	-083.2061311	3
1525	49504	49504	B5	G6350	S	28581009	523345	+42.9815790	-085.7107001	2
1526	37115	37115	B5	G6350	S	55089555	1675612	+36.2580748	-086.6941807	2
1527	37118	37118	B5	G6350	S	88166257	0	+35.9302400	-086.1902247	3
1528	20175	20175	B5	G6350	S	161760902	1910374	+39.0644337	-077.6038459	2
1529	43119	43119	B5	G6350	S	82369716	806814	+39.9409282	-083.2057194	2
1530	49505	49505	B5	G6350	S	23052296	598940	+42.9964770	-085.6377350	2
1531	59714	59714	B5	G6350	S	1151831720	2956827	+45.9802904	-111.1297581	1
1532	20176	20176	B5	G6350	S	147574852	1111202	+39.1848534	-077.5431839	2
1533	49506	49506	B5	G6350	S	18867493	1408078	+42.9457477	-085.6138391	2
1534	37122	37122	B5	G6350	S	289993970	17601924	+36.1783482	-086.4865800	2
1535	20180	20180	B5	G6350	S	110689824	618383	+39.2685909	-077.6376364	3
1536	20181	20181	B5	G6350	S	152544498	2378933	+38.6891263	-077.5696104	2
1537	37127	37127	B5	G6350	S	125270962	0	+35.7812100	-086.3277255	3
1538	92821	92821	B5	G6350	S	27349589	67872	+33.9275610	-117.8870858	2
1539	92823	92823	B5	G6350	S	28116524	25233	+33.9284213	-117.8092838	2
1540	92831	92831	B5	G6350	S	15476266	0	+33.8797675	-117.8963404	2
1541	92832	92832	B5	G6350	S	7263451	0	+33.8686170	-117.9290101	2
1542	92833	92833	B5	G6350	S	18965368	0	+33.8793192	-117.9617343	2
1543	92835	92835	B5	G6350	S	15599363	32825	+33.9018862	-117.9166391	2
1544	92840	92840	B5	G6350	S	13476528	45894	+33.7871648	-117.9318894	2
1545	92841	92841	B5	G6350	S	11598541	0	+33.7868554	-117.9820015	2
1546	92843	92843	B5	G6350	S	10081247	0	+33.7639314	-117.9314503	2
1547	92844	92844	B5	G6350	S	5498336	0	+33.7654618	-117.9694618	2
1548	92845	92845	B5	G6350	S	5637422	0	+33.7831116	-118.0262818	2
1549	92860	92860	B5	G6350	S	36252878	791280	+33.9255186	-117.5519578	2
1550	92861	92861	B5	G6350	S	5443429	27881	+33.8172828	-117.8111835	2
1551	92865	92865	B5	G6350	S	9863757	1295	+33.8263928	-117.8513073	2
1552	92866	92866	B5	G6350	S	5003332	0	+33.7846146	-117.8447746	2
1553	92867	92867	B5	G6350	S	20592758	965	+33.8007697	-117.8771424	2
1554	92868	92868	B5	G6350	S	8637187	0	+33.7880915	-117.8762969	2
1555	92869	92869	B5	G6350	S	23977057	654856	+33.8084500	-117.7917373	2
1556	92870	92870	B5	G6350	S	17553300	37381	+33.8811581	-117.8547827	2
1557	92879	92879	B5	G6350	S	26002770	25336	+33.8826137	-117.5282048	2
1558	92880	92880	B5	G6350	S	64372560	1331125	+33.9253898	-117.6072536	2
1559	92881	92881	B5	G6350	S	71604112	564622	+33.8274093	-117.5241275	2
1560	92882	92882	B5	G6350	S	66654080	23643	+33.8441339	-117.6086696	2
1561	92883	92883	B5	G6350	S	144238306	96049	+33.7480855	-117.4680370	2
1562	92886	92886	B5	G6350	S	38163602	64296	+33.8963240	-117.7965609	2
1563	92887	92887	B5	G6350	S	24726678	0	+33.8847016	-117.7312884	2
1564	93001	93001	B5	G6350	S	531334846	162773375	+34.0060030	-119.3926677	2
1565	93003	93003	B5	G6350	S	53298195	256848	+34.2836678	-119.2231961	2
1566	93004	93004	B5	G6350	S	18246242	687757	+34.2786793	-119.1656145	2
1567	93010	93010	B5	G6350	S	57323539	42884	+34.2278878	-119.0795532	2
1568	93012	93012	B5	G6350	S	135797345	472866	+34.1960260	-118.9925305	2
1569	93013	93013	B5	G6350	S	147481502	855960	+34.4413702	-119.5140917	2
1570	93015	93015	B5	G6350	S	198297451	1184896	+34.4041001	-118.8977767	2
1571	43905	43905	B5	G6350	S	1001494	15969	+40.1053730	-080.8389288	2
1572	23139	23139	B5	G6350	S	619185090	4904088	+37.5459880	-077.9367278	3
1573	23140	23140	B5	G6350	S	194268502	1630619	+37.4350129	-077.0383105	3
1574	43906	43906	B5	G6350	S	83477798	363178	+40.0110950	-080.8086940	2
1575	23141	23141	B5	G6350	S	94160124	784307	+37.5286896	-077.1561443	3
1576	23146	23146	B5	G6350	S	86598324	1310329	+37.7234278	-077.7103985	2
1577	23148	23148	B5	G6350	S	168174365	1097543	+37.8464284	-077.0546396	3
1578	43907	43907	B5	G6350	S	409643083	6818646	+40.2484486	-081.0196589	3
1579	23149	23149	B5	G6350	S	130670927	9347985	+37.5756714	-076.6092825	3
1580	43908	43908	B5	G6350	S	80628899	115072	+40.5062690	-080.8740194	3
1581	23150	23150	B5	G6350	S	77139330	3562145	+37.5011407	-077.2525808	2
1582	23153	23153	B5	G6350	S	34240137	754092	+37.7708047	-077.9472587	3
1583	43910	43910	B5	G6350	S	143071370	543946	+40.3726819	-080.8263316	3
1584	23156	23156	B5	G6350	S	103460400	13210374	+37.5211414	-076.7066183	3
1585	23160	23160	B5	G6350	S	9738239	99210	+37.6281625	-077.8459161	3
1586	23161	23161	B5	G6350	S	28089501	1373590	+37.7157058	-076.9352286	3
1587	23163	23163	B5	G6350	S	5125303	1628853	+37.3534493	-076.3109485	3
1588	23168	23168	B5	G6350	S	60381009	4199268	+37.3957569	-076.8251097	3
1589	43912	43912	B5	G6350	S	48776555	280616	+40.0833564	-080.7970212	2
1590	43913	43913	B5	G6350	S	6603523	475434	+40.2681835	-080.6376124	2
1591	43914	43914	B5	G6350	S	1509007	0	+39.7752247	-080.9528063	3
1592	23169	23169	B5	G6350	S	24147594	22301623	+37.6034513	-076.4572390	3
1593	23173	23173	B5	G6350	S	1056293	55520	+37.5776762	-077.5369690	2
1594	43915	43915	B5	G6350	S	138001358	2528141	+39.7634570	-080.8993717	3
1595	37771	37771	B5	G6350	S	125662003	3369484	+35.8408238	-084.3217623	2
1596	33872	33872	B5	G6350	S	50300261	687050	+27.5052420	-081.5460283	3
1597	37772	37772	B5	G6350	S	101201488	15094335	+35.7911396	-084.2185533	2
1598	33873	33873	B5	G6350	S	308998028	36550	+27.5709170	-081.7811726	3
1599	33875	33875	B5	G6350	S	194869939	9776023	+27.3923576	-081.5104908	3
1600	37774	37774	B5	G6350	S	226531361	18442426	+35.7291299	-084.3589611	3
1601	33876	33876	B5	G6350	S	88632667	21832790	+27.4134751	-081.3509797	3
1602	33877	33877	B5	G6350	S	5928234	2105694	+27.9857578	-081.6122318	3
1603	37777	37777	B5	G6350	S	85556710	10205913	+35.8268489	-084.0541925	2
1604	37779	37779	B5	G6350	S	98953949	0	+36.2151138	-083.7560696	3
1605	33880	33880	B5	G6350	S	110773434	32597888	+27.9790547	-081.7799456	3
1606	37801	37801	B5	G6350	S	180455230	6017988	+35.6639185	-084.0945957	2
1607	33881	33881	B5	G6350	S	56583028	17640030	+28.0564473	-081.7116442	3
1608	37803	37803	B5	G6350	S	252624880	533852	+35.6608423	-083.9813892	3
1609	33884	33884	B5	G6350	S	51759129	14601715	+27.9791726	-081.6730917	3
1610	37804	37804	B5	G6350	S	90160753	0	+35.7920543	-083.8931704	2
1611	37806	37806	B5	G6350	S	40385874	1312518	+36.0846931	-083.7279865	3
1612	33890	33890	B5	G6350	S	624942626	82745	+27.4327929	-081.6999840	3
1613	33896	33896	B5	G6350	S	29900869	603854	+28.2569051	-081.5828501	3
1614	37807	37807	B5	G6350	S	205376544	18098183	+36.2596560	-083.8259895	3
1615	37809	37809	B5	G6350	S	85606288	355661	+36.1566928	-083.0380916	3
1616	33897	33897	B5	G6350	S	91496698	1776988	+28.2851286	-081.6910241	3
1617	37810	37810	B5	G6350	S	86705286	255388	+36.1845250	-083.1154900	3
1618	37811	37811	B5	G6350	S	97168641	15325475	+36.3561194	-083.2107153	3
1619	33898	33898	B5	G6350	S	789771508	47098897	+27.8408091	-081.3729643	3
1620	37813	37813	B5	G6350	S	150906914	901975	+36.1751355	-083.2570241	3
1621	33901	33901	B5	G6350	S	16137234	7923837	+26.6210738	-081.8781394	2
1622	37814	37814	B5	G6350	S	115616295	23373595	+36.2333312	-083.3378937	3
1623	37818	37818	B5	G6350	S	118392270	544713	+36.1887579	-082.9709926	3
1624	33903	33903	B5	G6350	S	32550481	6989009	+26.6799758	-081.9066402	2
1625	37819	37819	B5	G6350	S	56664197	22868	+36.5682550	-084.2057529	3
1626	37820	37820	B5	G6350	S	169022272	1651261	+36.0851708	-083.5660571	3
1627	75964	75964	B5	G6350	S	600610698	7206774	+31.6317418	-094.7407209	3
1628	75965	75965	B5	G6350	S	191213955	1102665	+31.7233240	-094.6285921	3
1629	75966	75966	B5	G6350	S	701511367	2133520	+30.8279713	-093.7144542	3
1630	75968	75968	B5	G6350	S	190122669	3762907	+31.2521556	-093.9540157	3
1631	75969	75969	B5	G6350	S	222462600	2233282	+31.4457148	-094.8875904	3
1632	75972	75972	B5	G6350	S	934806107	4621295	+31.4835969	-094.1315007	3
1633	75973	75973	B5	G6350	S	463982529	58920710	+31.7113167	-093.9428529	3
1634	75974	75974	B5	G6350	S	271270795	864653	+31.9583638	-094.2398375	3
1635	75975	75975	B5	G6350	S	371575973	2339801	+31.8971375	-094.4137850	3
1636	75976	75976	B5	G6350	S	58838071	48478	+31.5275518	-094.9252702	3
1637	75977	75977	B5	G6350	S	473891592	320709	+31.0651872	-093.7866729	3
1638	75978	75978	B5	G6350	S	1431319	0	+31.5090587	-094.5272556	3
1639	75979	75979	B5	G6350	S	753960227	12067701	+30.7485595	-094.3891196	3
1640	75980	75980	B5	G6350	S	418632973	98968451	+31.1383818	-094.3752141	3
1641	76001	76001	B5	G6350	S	26732572	9539	+32.6320327	-097.1505437	2
1642	76002	76002	B5	G6350	S	18699149	30415	+32.6218963	-097.0935088	2
1643	76006	76006	B5	G6350	S	19558016	123807	+32.7849315	-097.0999145	2
1644	76008	76008	B5	G6350	S	191985319	1092185	+32.6956327	-097.6300591	3
1645	76009	76009	B5	G6350	S	254577603	4340304	+32.4149366	-097.2000758	3
1646	76010	76010	B5	G6350	S	23078345	0	+32.7228283	-097.0803114	2
1647	76011	76011	B5	G6350	S	20785476	115994	+32.7542717	-097.0831962	2
1648	76012	76012	B5	G6350	S	21160734	183237	+32.7551299	-097.1392422	2
1649	76013	76013	B5	G6350	S	23216794	1305223	+32.7193282	-097.1550272	2
1650	76014	76014	B5	G6350	S	14912979	22911	+32.6921053	-097.0865168	2
1651	76015	76015	B5	G6350	S	11095208	4383	+32.6921984	-097.1337873	2
1652	76016	76016	B5	G6350	S	22953322	2569539	+32.6892222	-097.1891296	2
1653	76017	76017	B5	G6350	S	26928694	54627	+32.6625128	-097.1640236	2
1654	76018	76018	B5	G6350	S	19839056	18438	+32.6650574	-097.0967933	2
1655	76020	76020	B5	G6350	S	170939903	13349064	+32.9001956	-097.5611790	2
1656	48631	48631	B5	G6350	S	85786855	3140942	+43.6886454	-083.9958947	3
1657	42151	42151	B5	G6350	S	71264966	580247	+36.6599277	-085.5448389	3
1658	42153	42153	B5	G6350	S	42174850	180242	+36.6634000	-086.0668475	3
1659	42154	42154	B5	G6350	S	55133897	528737	+37.0419781	-085.7261986	3
1660	42156	42156	B5	G6350	S	13829077	3468391	+36.8513279	-086.0536641	3
1661	42157	42157	B5	G6350	S	45546489	72782	+36.7813853	-085.8197397	3
1662	42159	42159	B5	G6350	S	73299782	878876	+36.9913643	-086.2460753	3
1663	42160	42160	B5	G6350	S	103740392	410066	+37.0296513	-086.1131077	3
1664	42163	42163	B5	G6350	S	2288423	0	+37.0790600	-086.1341447	3
1665	39429	39429	B5	G6350	S	791069564	9682745	+31.2393837	-089.7631660	3
1666	48632	48632	B5	G6350	S	328556311	11993541	+43.8583868	-085.0205253	1
1667	48633	48633	B5	G6350	S	6672147	765411	+43.9369754	-084.9310623	3
1668	48634	48634	B5	G6350	S	120295103	6483897	+43.7476408	-084.0561777	3
1669	48635	48635	B5	G6350	S	149873928	7231436	+44.3871687	-083.9944298	1
1670	42164	42164	B5	G6350	S	652888768	17856661	+36.7756644	-086.1818642	3
1671	48636	48636	B5	G6350	S	227431734	538675	+44.6019812	-084.2994260	1
1672	42166	42166	B5	G6350	S	185799739	526274	+36.8801857	-085.7087749	3
1673	39437	39437	B5	G6350	S	434486697	2166399	+31.5799259	-089.2185710	3
1674	48637	48637	B5	G6350	S	188537193	134998	+43.4137123	-084.3355703	3
1675	48638	48638	B5	G6350	S	17110601	421392	+43.4189255	-084.0182422	2
1676	39439	39439	B5	G6350	S	358370604	512952	+31.8491711	-089.0139861	3
1677	42167	42167	B5	G6350	S	535930055	4577954	+36.7209866	-085.6741089	3
1678	56083	56083	B5	G6350	S	254655972	923022	+44.2009329	-095.1340536	3
1679	56085	56085	B5	G6350	S	542866100	2974486	+44.2943427	-094.7377887	3
1680	56087	56087	B5	G6350	S	379584072	1013061	+44.2405090	-094.9752484	3
1681	56088	56088	B5	G6350	S	325119440	1937948	+43.8242218	-094.4432949	3
1682	56089	56089	B5	G6350	S	1967118	442962	+43.5615727	-093.4311386	3
1683	56090	56090	B5	G6350	S	119371845	1368530	+43.9563544	-094.2440398	3
1684	56091	56091	B5	G6350	S	50117335	654503	+43.9274334	-093.6813349	3
1685	56093	56093	B5	G6350	S	465078307	8437407	+44.0625663	-093.5197621	3
1686	56096	56096	B5	G6350	S	138542181	11954706	+44.2448890	-093.6034661	3
1687	56097	56097	B5	G6350	S	476671614	6385731	+43.7209677	-093.7132820	3
1688	56098	56098	B5	G6350	S	286892748	7523515	+43.7930160	-094.1817663	3
1689	56101	56101	B5	G6350	S	450291306	9259384	+43.8797265	-095.1338252	3
1690	56110	56110	B5	G6350	S	278885380	597252	+43.6222212	-095.9450514	3
1691	56111	56111	B5	G6350	S	129874169	9696	+43.6393571	-094.8827134	3
1692	56113	56113	B5	G6350	S	94343986	1795153	+44.3954147	-096.1531684	1
1693	56114	56114	B5	G6350	S	122481851	1739760	+43.9762174	-095.5932537	3
1694	56115	56115	B5	G6350	S	309690519	7952104	+44.2094570	-095.9057710	3
1695	56116	56116	B5	G6350	S	110508809	17475	+43.6143808	-096.3863427	3
1696	56117	56117	B5	G6350	S	66092853	825399	+43.5231155	-095.6873756	3
1697	56118	56118	B5	G6350	S	136542625	2111623	+43.9505787	-095.0291797	3
1698	56119	56119	B5	G6350	S	234621225	2003496	+43.7137206	-095.4629961	3
1699	56120	56120	B5	G6350	S	257667936	3489254	+43.9623776	-094.7926405	3
1700	56121	56121	B5	G6350	S	96396483	9930438	+43.5346150	-094.5842333	3
1701	56122	56122	B5	G6350	S	131316854	249531	+43.8984451	-095.9560003	1
1702	56123	56123	B5	G6350	S	180325390	3096133	+44.0869372	-095.5924144	3
1703	56125	56125	B5	G6350	S	2621496	0	+44.0581879	-095.5528659	3
1704	56127	56127	B5	G6350	S	135875499	13708	+43.5474872	-094.7647157	3
1705	56128	56128	B5	G6350	S	303776611	497986	+43.8815420	-096.1103029	3
1706	73487	73487	B5	G6350	S	29777788	264270	+34.4843373	-097.4489526	3
1707	84601	84601	B5	G6350	S	36205046	21424	+40.2265694	-111.6972503	2
1708	73491	73491	B5	G6350	S	44846447	508085	+34.4733949	-097.6379326	3
1709	72032	72032	B5	G6350	S	295518173	19702749	+35.0655583	-092.3627707	2
1710	84604	84604	B5	G6350	S	324375274	18975	+40.3186611	-111.5769553	2
1711	73501	73501	B5	G6350	S	303682806	1343359	+34.5579453	-098.2909728	3
1712	84606	84606	B5	G6350	S	29319010	0	+40.2144397	-111.6255435	2
1713	72034	72034	B5	G6350	S	145446159	2252863	+35.0499215	-092.4860492	2
1714	72035	72035	B5	G6350	S	324205	0	+35.0787827	-092.4573963	2
1715	84620	84620	B5	G6350	S	41818073	0	+38.9148227	-111.9276846	1
1716	97473	97473	B5	G6350	S	132795772	9792809	+43.6936758	-123.9147927	1
1717	97476	97476	B5	G6350	S	117464214	692584	+42.8422294	-124.4027957	1
1718	97477	97477	B5	G6350	S	32307042	566218	+44.0584645	-123.0115973	2
1719	97478	97478	B5	G6350	S	421822849	3629771	+44.0891223	-122.8422781	1
1720	97479	97479	B5	G6350	S	164750182	1390049	+43.3903496	-123.2083052	1
1721	97480	97480	B5	G6350	S	180043647	2507	+44.1224574	-123.8251163	1
1722	97481	97481	B5	G6350	S	19175378	4096	+43.1152793	-123.5659801	1
1723	97484	97484	B5	G6350	S	328374752	0	+42.9399433	-122.8502668	1
1724	97486	97486	B5	G6350	S	169276779	3687270	+43.3833231	-123.5316423	1
1725	97487	97487	B5	G6350	S	196180892	13899797	+43.9888572	-123.3872002	1
1726	97488	97488	B5	G6350	S	266907986	1557249	+44.1285717	-122.4173297	1
1727	97489	97489	B5	G6350	S	41022505	596127	+44.1465482	-122.7454776	1
1728	97490	97490	B5	G6350	S	267744159	0	+44.0042160	-123.6120308	1
1729	97492	97492	B5	G6350	S	58779256	162342	+43.7183815	-122.4848095	1
1730	97493	97493	B5	G6350	S	141662517	11915435	+43.8895879	-124.0249065	1
1731	97494	97494	B5	G6350	S	2427984	0	+43.3304040	-123.3280808	1
1732	97495	97495	B5	G6350	S	19130088	879888	+43.2812039	-123.3143347	1
1733	97496	97496	B5	G6350	S	226149063	17561	+43.0664827	-123.4727070	1
1734	97497	97497	B5	G6350	S	381217629	16205	+42.6657065	-123.4254950	1
1735	97498	97498	B5	G6350	S	256317102	8014389	+44.2846495	-124.0226321	1
1736	97499	97499	B5	G6350	S	344756667	244130	+43.5950247	-123.2480651	1
1737	97501	97501	B5	G6350	S	137569732	136184	+42.2772659	-122.9003203	3
1738	97502	97502	B5	G6350	S	245265134	3044265	+42.4145754	-122.9545336	1
1739	97503	97503	B5	G6350	S	216197948	837026	+42.6046907	-122.9237190	3
1740	97504	97504	B5	G6350	S	121066212	59737	+42.3280375	-122.7986771	3
1741	97520	97520	B5	G6350	S	798375015	9852057	+42.1900163	-122.5645355	1
1742	97522	97522	B5	G6350	S	234587152	407037	+42.5748154	-122.5305655	1
1743	02726	02726	B5	G6350	S	14316836	3516707	+41.7596996	-071.1445917	3
1744	02738	02738	B5	G6350	S	36648020	15099737	+41.7041340	-070.7522014	3
1745	02739	02739	B5	G6350	S	45026593	5636865	+41.6657940	-070.8145310	3
1746	02740	02740	B5	G6350	S	14725581	2118478	+41.6374847	-070.9382651	3
1747	14135	14135	B5	G6350	S	2676215	0	+42.4876943	-079.2408999	3
1748	14136	14136	B5	G6350	S	59969868	10885759	+42.5173793	-079.1748123	3
1749	14138	14138	B5	G6350	S	121375614	1211367	+42.3795121	-079.0366555	3
1750	14139	14139	B5	G6350	S	61792609	82395	+42.7184053	-078.5414018	3
1751	14141	14141	B5	G6350	S	182617300	392658	+42.5249667	-078.7120755	3
1752	14143	14143	B5	G6350	S	37452768	128201	+42.9722685	-078.0642469	3
1753	14145	14145	B5	G6350	S	72864423	63832	+42.7296061	-078.4343284	3
1754	14150	14150	B5	G6350	S	38700498	177064	+42.9980842	-078.8782559	2
1755	14167	14167	B5	G6350	S	97561271	9927	+42.7484105	-078.3230019	3
1756	56129	56129	B5	G6350	S	121079412	51420	+43.5292027	-096.0418959	3
1757	56131	56131	B5	G6350	S	420523370	10222036	+43.8558474	-095.5725387	3
1758	56132	56132	B5	G6350	S	154313425	9294541	+44.2034514	-095.7649409	3
1759	56134	56134	B5	G6350	S	132353997	0	+43.7956942	-096.2384008	3
1760	56136	56136	B5	G6350	S	222034419	6409266	+44.4949150	-096.3946469	1
1761	56137	56137	B5	G6350	S	304220456	9779776	+43.8403659	-095.3306948	3
1762	56138	56138	B5	G6350	S	75037127	26714	+43.5345818	-096.3895246	3
1763	56139	56139	B5	G6350	S	115621579	371833	+44.1039290	-096.1794270	1
1764	56140	56140	B5	G6350	S	311598	11365	+43.9087725	-096.3680046	3
1765	56141	56141	B5	G6350	S	102938605	760402	+43.8770795	-095.8038800	3
1766	56142	56142	B5	G6350	S	250115932	4853280	+44.4676054	-096.2310757	1
1767	56143	56143	B5	G6350	S	472483631	5483860	+43.6326173	-095.0086706	3
1768	56144	56144	B5	G6350	S	256529207	629266	+43.8513924	-096.3920045	3
1769	56145	56145	B5	G6350	S	138898538	0	+44.0547338	-095.1757208	3
1770	56146	56146	B5	G6350	S	2570165	0	+43.5800619	-096.1034317	3
1771	56147	56147	B5	G6350	S	76698902	45349	+43.7574056	-096.0576840	3
1772	56149	56149	B5	G6350	S	287880824	9662369	+44.3041572	-096.3055638	1
1773	56150	56150	B5	G6350	S	444112051	14454277	+43.6282179	-095.1971589	3
1774	56151	56151	B5	G6350	S	259964045	1343489	+44.0314510	-095.9294218	1
1775	56152	56152	B5	G6350	S	342619370	1072907	+44.2302973	-095.2761256	3
1776	56153	56153	B5	G6350	S	9347502	1823	+43.8266553	-096.0031043	3
1777	56155	56155	B5	G6350	S	109918306	70681	+43.7724498	-095.9447873	3
1778	56156	56156	B5	G6350	S	433126665	592422	+43.6615529	-096.2271314	3
1779	56157	56157	B5	G6350	S	117096636	264158	+44.4041751	-095.9483768	3
1780	56158	56158	B5	G6350	S	105965936	11716	+43.6406335	-096.0785002	3
1781	56159	56159	B5	G6350	S	309861663	1605038	+43.9411765	-094.9319055	3
1782	56160	56160	B5	G6350	S	55851132	1276839	+43.8411574	-094.8047338	3
1783	56161	56161	B5	G6350	S	84142557	701489	+43.7070310	-095.3248268	3
1784	56162	56162	B5	G6350	S	59474181	0	+43.8417035	-094.6687429	3
1785	56164	56164	B5	G6350	S	678397771	765545	+44.0605210	-096.3426843	3
1786	64641	64641	B5	G6350	S	196200942	1381602	+40.1758895	-093.3995639	3
1787	64642	64642	B5	G6350	S	293356467	877234	+40.1707921	-093.8364487	3
1788	64643	64643	B5	G6350	S	283886937	3296898	+39.6130448	-093.3691580	3
1789	64644	64644	B5	G6350	S	284909329	2645506	+39.7354383	-093.9751832	3
1790	64645	64645	B5	G6350	S	114019399	506326	+40.3000698	-093.3223202	3
1791	64646	64646	B5	G6350	S	148684581	1057972	+40.0989542	-093.3089801	3
1792	64647	64647	B5	G6350	S	131646955	1009539	+40.0311359	-093.9847254	3
1793	64648	64648	B5	G6350	S	302870858	1366586	+39.9890582	-093.8027477	3
1794	64649	64649	B5	G6350	S	94950786	884014	+39.7733466	-094.0863904	3
1795	64650	64650	B5	G6350	S	105967287	883847	+39.6356573	-094.0715050	3
1796	58801	58801	B5	G6350	S	2154272255	90752392	+48.2156352	-103.7498179	1
1797	64651	64651	B5	G6350	S	112044130	1353087	+39.7668040	-093.1856721	3
1798	64652	64652	B5	G6350	S	117321918	925646	+40.0215079	-093.4181918	3
1799	58830	58830	B5	G6350	S	767479706	10761337	+48.6118716	-103.4611969	1
1800	64653	64653	B5	G6350	S	239196675	2212319	+39.8972565	-093.2120920	3
1801	41566	41566	B5	G6350	S	35391056	0	+37.4033858	-082.2014437	3
1802	41567	41567	B5	G6350	S	8534879	0	+37.5750192	-082.2833220	3
1803	41568	41568	B5	G6350	S	70976486	261	+37.4931293	-082.0890449	3
1804	41571	41571	B5	G6350	S	49414083	0	+37.6275363	-082.4355682	3
1805	41572	41572	B5	G6350	S	117958481	0	+37.3134985	-082.6435780	3
1806	41601	41601	B5	G6350	S	11767473	164187	+37.6000754	-082.7217899	3
1807	41602	41602	B5	G6350	S	9308143	848602	+37.7458565	-082.7533271	3
1808	41603	41603	B5	G6350	S	33720868	100233	+37.5249751	-082.7125918	3
1809	12177	12177	B5	G6350	S	1594722	95385	+42.9509517	-074.2872600	3
1810	12180	12180	B5	G6350	S	142176994	2730672	+42.7485880	-073.5995364	3
1811	12182	12182	B5	G6350	S	35587157	1490271	+42.8005335	-073.6274339	3
1812	12183	12183	B5	G6350	S	1935064	482922	+42.7479043	-073.6924663	2
1813	12184	12184	B5	G6350	S	99785573	1831181	+42.4198926	-073.6533589	3
1814	12185	12185	B5	G6350	S	62937888	679969	+42.9156232	-073.5713320	3
1815	12186	12186	B5	G6350	S	81912486	1046764	+42.6331637	-073.9771876	3
1816	12187	12187	B5	G6350	S	59617404	58871	+42.6188403	-074.4635543	3
1817	12188	12188	B5	G6350	S	33615795	2765032	+42.8212157	-073.6955252	3
1818	12189	12189	B5	G6350	S	16502609	471365	+42.7363417	-073.7175209	2
1819	12190	12190	B5	G6350	S	457909173	4051730	+43.4756306	-074.2854096	1
1820	12192	12192	B5	G6350	S	44457708	111097	+42.4090117	-073.8278389	3
1821	12193	12193	B5	G6350	S	100695301	910351	+42.5227595	-074.0432682	1
1822	12194	12194	B5	G6350	S	39961919	22439	+42.5284622	-074.4476308	1
1823	94920	94920	B5	G6350	S	16921268	13675881	+37.8867683	-122.4626194	2
1824	94922	94922	B5	G6350	S	31918719	67957	+38.3449462	-122.9487992	1
1825	94923	94923	B5	G6350	S	55431789	3763569	+38.3394148	-123.0345254	1
1826	94924	94924	B5	G6350	S	59839416	10910766	+37.9430873	-122.7237898	1
1827	94925	94925	B5	G6350	S	8184894	2760905	+37.9318458	-122.5077378	2
1828	94928	94928	B5	G6350	S	19951655	0	+38.3464204	-122.6941266	2
1829	94929	94929	B5	G6350	S	2749904	0	+38.2524198	-122.9627168	1
1830	94930	94930	B5	G6350	S	41387435	1139888	+37.9439625	-122.6164176	3
1831	94931	94931	B5	G6350	S	16452953	29015	+38.3251717	-122.7169769	2
1832	94933	94933	B5	G6350	S	2835007	0	+38.0125993	-122.6874775	3
1833	94937	94937	B5	G6350	S	107743153	29286655	+38.1164824	-122.9303530	1
1834	94938	94938	B5	G6350	S	27406974	0	+38.0290689	-122.7265232	3
1835	94939	94939	B5	G6350	S	5542232	259158	+37.9375550	-122.5335188	2
1836	94940	94940	B5	G6350	S	58977901	9714997	+38.1785700	-122.8831897	1
1837	94941	94941	B5	G6350	S	57613010	1845060	+37.8976645	-122.5631722	2
1838	94945	94945	B5	G6350	S	68244605	1335974	+38.1338990	-122.5271903	2
1839	94946	94946	B5	G6350	S	113169325	3550606	+38.0828289	-122.6715270	3
1840	94947	94947	B5	G6350	S	58780297	513110	+38.1121667	-122.6343842	2
1841	94949	94949	B5	G6350	S	38502531	3594853	+38.0610257	-122.5082739	2
1842	94950	94950	B5	G6350	S	22279972	0	+38.0248845	-122.7599327	1
1843	94951	94951	B5	G6350	S	37958432	0	+38.3208614	-122.6461384	2
1844	20184	20184	B5	G6350	S	102668369	747924	+39.0006706	-077.8837541	3
1845	49507	49507	B5	G6350	S	14292416	0	+42.9306586	-085.6551759	2
1846	43123	43123	B5	G6350	S	154213372	1693243	+39.8667206	-083.1155607	3
1847	37128	37128	B5	G6350	S	139683805	158520	+35.7936050	-086.4813278	2
1848	20186	20186	B5	G6350	S	166868229	975560	+38.6981405	-077.8514255	3
1849	49508	49508	B5	G6350	S	31243900	57406	+42.8750935	-085.6193040	2
1850	59715	59715	B5	G6350	S	1198138008	705083	+45.8259290	-110.8980316	1
1851	43125	43125	B5	G6350	S	81311491	1686779	+39.8380522	-082.8879408	2
1852	49509	49509	B5	G6350	S	18783247	28009	+42.8977639	-085.6934176	2
1853	20187	20187	B5	G6350	S	125821211	1445973	+38.7218469	-077.7481869	3
1854	43126	43126	B5	G6350	S	1193661	28924	+39.8155032	-083.1657651	2
1855	43127	43127	B5	G6350	S	1499549	67428	+39.4799228	-082.3213547	3
1856	59716	59716	B5	G6350	S	1038504061	1407556	+45.0818007	-111.4885516	1
1857	20190	20190	B5	G6350	S	11671591	259458	+38.9591868	-077.3410700	2
1858	43128	43128	B5	G6350	S	123213483	114164	+39.6596414	-083.5936330	3
1859	49512	49512	B5	G6350	S	58579552	561908	+42.8769951	-085.5220893	2
1860	20191	20191	B5	G6350	S	21314415	447842	+38.9333152	-077.3501175	2
1861	20194	20194	B5	G6350	S	8163764	143174	+38.9810409	-077.3407847	2
1862	20197	20197	B5	G6350	S	34789189	327895	+39.1952099	-077.6280096	3
1863	49519	49519	B5	G6350	S	20640534	427218	+42.8957374	-085.7182648	2
1864	37129	37129	B5	G6350	S	211395646	2910740	+35.9325263	-086.4426482	2
1865	20198	20198	B5	G6350	S	188692829	793042	+38.8842020	-077.7446175	3
1866	49525	49525	B5	G6350	S	60851437	2698542	+43.0221677	-085.5921154	2
1867	22003	22003	B5	G6350	S	32234254	136799	+38.8302359	-077.2147245	2
1868	93021	93021	B5	G6350	S	122410395	1045047	+34.2955295	-118.8981964	2
1869	93022	93022	B5	G6350	S	11968259	20450	+34.4077803	-119.3065540	3
1870	93023	93023	B5	G6350	S	698110116	2706340	+34.5301993	-119.3101330	3
1871	93030	93030	B5	G6350	S	36314274	0	+34.2053364	-119.1748353	2
1872	93033	93033	B5	G6350	S	75924089	357491	+34.1502030	-119.1277266	2
1873	93035	93035	B5	G6350	S	10501578	2206056	+34.1816495	-119.2239018	2
1874	93036	93036	B5	G6350	S	40401231	2592797	+34.2372544	-119.1844494	2
1875	93040	93040	B5	G6350	S	182810831	5050748	+34.4738841	-118.7971808	2
1876	93041	93041	B5	G6350	S	28752318	4784104	+34.1060279	-119.0980808	2
1877	93042	93042	B5	G6350	S	58634145	8791830	+33.2556547	-119.5035884	2
1878	76678	76678	B5	G6350	S	97539218	727847	+31.6610957	-096.7600429	3
1879	76679	76679	B5	G6350	S	197536441	4968168	+31.9275463	-096.5793593	3
1880	76680	76680	B5	G6350	S	144181842	1638514	+31.2021314	-096.8143629	3
1881	76681	76681	B5	G6350	S	189165668	16034287	+31.8934465	-096.4337311	3
1882	76682	76682	B5	G6350	S	293765478	5274419	+31.4534504	-096.9134890	3
1883	76685	76685	B5	G6350	S	34854016	1205886	+31.3535460	-097.0137398	3
1884	76686	76686	B5	G6350	S	29295390	409012	+31.7675741	-096.5593269	3
1885	76687	76687	B5	G6350	S	343542875	14553726	+31.3729156	-096.4950282	3
1886	76689	76689	B5	G6350	S	595359513	2489409	+31.6621594	-097.5060789	3
1887	76690	76690	B5	G6350	S	210324863	2464307	+32.0836416	-097.7364909	3
1888	76691	76691	B5	G6350	S	258330021	1230702	+31.7698545	-097.0981689	3
1889	76692	76692	B5	G6350	S	317563005	40568543	+31.9597007	-097.3304213	3
1890	76693	76693	B5	G6350	S	200191813	545633	+31.7876570	-096.3950872	3
1891	76701	76701	B5	G6350	S	2949730	46451	+31.5520114	-097.1381999	2
1892	23175	23175	B5	G6350	S	42175418	8845089	+37.6548691	-076.6243570	3
1893	23176	23176	B5	G6350	S	11202695	8073713	+37.5729408	-076.4149762	3
1894	43917	43917	B5	G6350	S	91815554	176304	+40.2284987	-080.7934940	3
1895	23177	23177	B5	G6350	S	52900071	3045737	+37.7550094	-077.0144930	3
1896	23180	23180	B5	G6350	S	26294104	20509636	+37.7024275	-076.6152654	3
1897	23181	23181	B5	G6350	S	169489972	19723728	+37.5974913	-076.8890603	3
1898	43920	43920	B5	G6350	S	116213269	888245	+40.6772270	-080.5942993	2
1899	43925	43925	B5	G6350	S	309716	0	+40.4476294	-080.8623220	3
1900	43926	43926	B5	G6350	S	612432	256760	+40.5080611	-080.6216104	2
1901	43927	43927	B5	G6350	S	1061595	20590	+40.1205160	-080.9371651	2
1902	43928	43928	B5	G6350	S	3411737	87467	+40.0104089	-080.9148019	2
1903	43930	43930	B5	G6350	S	97451501	314667	+40.5632108	-080.7628345	3
1904	43931	43931	B5	G6350	S	945696	0	+39.6733400	-080.8726299	2
1905	43932	43932	B5	G6350	S	47395028	69356	+40.5169907	-080.7607396	2
1906	43933	43933	B5	G6350	S	123224054	962575	+39.9352265	-080.8958001	3
1907	43934	43934	B5	G6350	S	557026	2963	+40.0778458	-080.7892227	2
1908	23185	23185	B5	G6350	S	145043907	65721218	+37.2287509	-076.7186574	3
1909	14860	14860	B5	G6350	S	54357516	10449	+42.5919198	-076.8314278	3
1910	33904	33904	B5	G6350	S	25188651	18167637	+26.5754031	-081.9448603	2
1911	37821	37821	B5	G6350	S	329633223	13763688	+35.9750800	-083.1955033	3
1912	33905	33905	B5	G6350	S	109012805	8215570	+26.6677320	-081.7639495	2
1913	37825	37825	B5	G6350	S	224524046	9561112	+36.4124270	-083.6958376	3
1914	33907	33907	B5	G6350	S	18188736	1082693	+26.5638910	-081.8702660	2
1915	37826	37826	B5	G6350	S	142329104	0	+35.5582772	-084.5896655	3
1916	37828	37828	B5	G6350	S	8393205	0	+36.1979307	-084.0689878	3
1917	37829	37829	B5	G6350	S	144945537	526219	+36.0102010	-084.6376845	3
1918	33908	33908	B5	G6350	S	83730213	32277682	+26.5158344	-081.9794686	2
1919	37830	37830	B5	G6350	S	219587279	12348002	+35.9664826	-084.2905489	2
1920	33909	33909	B5	G6350	S	46611198	2516359	+26.6932013	-081.9451257	2
1921	37840	37840	B5	G6350	S	220732064	933	+36.0698928	-084.3949533	3
1922	33912	33912	B5	G6350	S	55145053	2313081	+26.5349867	-081.8257633	2
1923	33913	33913	B5	G6350	S	261440158	18281586	+26.5142388	-081.6967960	2
1924	37841	37841	B5	G6350	S	448656623	1502896	+36.5157546	-084.5706494	3
1925	37843	37843	B5	G6350	S	134552510	632882	+36.0107135	-083.0483601	3
1926	37845	37845	B5	G6350	S	2644101	0	+36.0933720	-084.4394976	3
1927	37846	37846	B5	G6350	S	191920603	17318	+35.6792505	-084.4818172	3
1928	37847	37847	B5	G6350	S	342206426	0	+36.4341826	-084.2789181	3
1929	37848	37848	B5	G6350	S	17501674	0	+36.2357208	-083.6801311	3
1930	33914	33914	B5	G6350	S	57683166	33367433	+26.5543918	-082.0209438	2
1931	37849	37849	B5	G6350	S	102079150	305655	+36.0540502	-084.0484876	2
1932	37851	37851	B5	G6350	S	867360	561	+36.5840593	-083.9075785	3
1933	33916	33916	B5	G6350	S	26524969	3820996	+26.6369272	-081.8384184	2
1934	37852	37852	B5	G6350	S	210693948	775682	+36.3241459	-084.5795130	3
1935	14168	14168	B5	G6350	S	102648	0	+42.5203849	-078.9905411	3
1936	14169	14169	B5	G6350	S	798188	0	+42.7661436	-078.5236975	3
1937	14170	14170	B5	G6350	S	31924151	138616	+42.7002448	-078.6743075	3
1938	14171	14171	B5	G6350	S	132068959	441493	+42.4246744	-078.6498319	3
1939	14172	14172	B5	G6350	S	63789248	5328476	+43.2726719	-078.8129431	3
1940	14173	14173	B5	G6350	S	1499230	0	+42.5259711	-078.4731019	3
1941	14174	14174	B5	G6350	S	63268688	8503023	+43.2491391	-078.9983251	3
1942	14201	14201	B5	G6350	S	2651905	160385	+42.8960603	-078.8864244	2
1943	14202	14202	B5	G6350	S	2168539	999315	+42.8814929	-078.8774839	2
1944	14203	14203	B5	G6350	S	6858308	3023222	+42.8688920	-078.8696678	2
1945	76021	76021	B5	G6350	S	18772214	27046	+32.8529710	-097.1304430	2
1946	76022	76022	B5	G6350	S	6915499	0	+32.8306587	-097.1451628	2
1947	76023	76023	B5	G6350	S	145601499	25021	+33.0419420	-097.5970826	3
1948	76028	76028	B5	G6350	S	199741779	327981	+32.5326769	-097.3065472	2
1949	76031	76031	B5	G6350	S	187792311	2359605	+32.3461615	-097.3280785	2
1950	76033	76033	B5	G6350	S	424781983	11795112	+32.2751891	-097.5111847	2
1951	76034	76034	B5	G6350	S	33821441	263739	+32.8914779	-097.1497473	2
1952	76035	76035	B5	G6350	S	174457518	198204	+32.5618087	-097.6336567	3
1953	76036	76036	B5	G6350	S	119126254	169101	+32.5810533	-097.4195757	2
1954	76039	76039	B5	G6350	S	16860897	30546	+32.8602849	-097.0860284	2
1955	76040	76040	B5	G6350	S	29464803	1094597	+32.8141067	-097.0913229	2
1956	76041	76041	B5	G6350	S	30606083	283336	+32.2376377	-096.8417497	3
1957	76043	76043	B5	G6350	S	355726513	10369355	+32.2084834	-097.7952465	3
1958	76044	76044	B5	G6350	S	261493905	1955710	+32.4259359	-097.5398739	3
1959	76048	76048	B5	G6350	S	281055546	15143132	+32.4223468	-097.8115419	3
1960	76049	76049	B5	G6350	S	261610233	18000872	+32.4598155	-097.7069753	3
1961	76050	76050	B5	G6350	S	316671529	3971898	+32.2808945	-097.1609306	3
1962	76051	76051	B5	G6350	S	95418325	11473702	+32.9257650	-097.0715449	2
1963	76052	76052	B5	G6350	S	117289574	292855	+32.9861372	-097.3746907	2
1964	76053	76053	B5	G6350	S	20725261	241521	+32.8172004	-097.1805860	2
1965	42170	42170	B5	G6350	S	84546256	664067	+36.8405534	-086.5766745	3
1966	42171	42171	B5	G6350	S	262715673	1361659	+37.0363687	-086.1744410	3
1967	42202	42202	B5	G6350	S	158638927	1829750	+36.6828895	-086.8444227	3
1968	42204	42204	B5	G6350	S	92719367	1405562	+36.6847538	-087.0761673	3
1969	48640	48640	B5	G6350	S	261566868	9625650	+43.5821656	-084.3372266	3
1970	49080	49080	B5	G6350	S	201890041	5886184	+42.4564263	-085.5883366	3
1971	49082	49082	B5	G6350	S	222637382	4585009	+41.9409290	-084.8765403	3
1972	49083	49083	B5	G6350	S	87502543	5178471	+42.3781096	-085.4611279	3
1973	49084	49084	B5	G6350	S	48874	0	+42.1825508	-086.3820594	3
1974	49085	49085	B5	G6350	S	60962911	6718917	+42.0542772	-086.4626001	2
1975	49087	49087	B5	G6350	S	158388763	3150929	+42.1242190	-085.7006910	3
1976	64654	64654	B5	G6350	S	7193078	159661	+39.8403407	-093.7731589	3
1977	58831	58831	B5	G6350	S	858003858	6941525	+47.7993294	-103.6585389	1
1978	64655	64655	B5	G6350	S	186071587	531076	+40.4465305	-093.2574934	3
1979	58833	58833	B5	G6350	S	220195137	6752705	+48.8871533	-103.5203334	1
1980	64656	64656	B5	G6350	S	52261916	759	+39.6769096	-093.6927894	3
1981	64657	64657	B5	G6350	S	168739345	300015	+40.1270459	-094.2276018	3
1982	58835	58835	B5	G6350	S	591173772	24165124	+47.7723178	-103.4307320	1
1983	58838	58838	B5	G6350	S	643444285	18726313	+47.7699913	-103.9008374	1
1984	64658	64658	B5	G6350	S	245015345	2084260	+39.6629647	-092.9172988	3
1985	64659	64659	B5	G6350	S	191198269	3532917	+39.7847325	-093.2983164	3
1986	58843	58843	B5	G6350	S	554677674	41552971	+48.2338604	-103.3774900	1
1987	64660	64660	B5	G6350	S	206183482	7065586	+39.5644263	-093.0987455	3
1988	58844	58844	B5	G6350	S	608257006	14604808	+48.8875259	-103.7499523	1
1989	64661	64661	B5	G6350	S	267257826	1445420	+40.5360564	-093.5174768	3
1990	64664	64664	B5	G6350	S	131790226	1240870	+39.7497038	-093.6512858	3
1991	58845	58845	B5	G6350	S	667338907	22566369	+48.6410387	-103.9175349	1
1992	64667	64667	B5	G6350	S	231173710	742268	+40.3857433	-093.3312686	3
1993	58847	58847	B5	G6350	S	506692724	108526	+47.9108921	-102.9077923	1
1994	64668	64668	B5	G6350	S	396527610	1794953	+39.3550679	-093.7044152	3
1995	58849	58849	B5	G6350	S	657097737	12492031	+48.3175279	-103.2029249	1
1996	64670	64670	B5	G6350	S	329751923	3370306	+40.0475871	-094.1415282	3
1997	64671	64671	B5	G6350	S	220405062	871807	+39.5318810	-094.0507754	3
1998	64672	64672	B5	G6350	S	181024658	451059	+40.5389262	-093.2497371	3
[truncated: 30,649 more rows]
